# Supplementary material for: HPCAL1 promotes colorectal cancer progression via TCF7/p65-mediated Wnt ligand upregulation and Wnt/β-catenin pathway activation
Source: Oncogenesis. 2026 May 6;15(1):32. doi: 10.1038/s41389-026-00618-0 (PMC13316108; doi:10.1038/s41389-026-00618-0)
Supplement: Supplementary file 2 — Supplementary Tables [file 41389_2026_618_MOESM2_ESM.xlsx]

## Sheet: Table S1. shRNA sequences
Table S1. shRNA sequences
Name	Sequence
shHPCAL1#1	CCCTGGACAGTTGCAGAGA
shHPCAL1#2	CGCAGCGAGATGCTGGAGA
shTCF7#1	CCTTCCGATGACAGTGCTCTA
shTCF7#2	CAACTCTCTCTCTACGAACAT
shp65#1	CACCATCAACTATGATGAGTT
shp65#2	CGGATTGAGGAGAAACGTAAA
shNC	CAACAAGATGAAGAGCACCAA

## Sheet: Table S2. Antibodys list 
Table S2. Antibodys list
Target protein	Source	Identifier
HPCAL1	Proteintech	10989-1-AP
Wnt6	Immunoway	YN0286
Wnt7A	Immunoway	YN0287
Wnt11	Immunoway	YN0284
β-catenin	Proteintech	17565-1-AP
Active β-catenin	abcam	ab305261
TCF7	Cell Signaling	#2203
p65	Proteintech	10745-1-AP
Flag	Abways	AB0008
GAPDH	Abways	AB0037
Lamin B1	Proteintech	12987-1-AP
β-tublin	Abways	AB0039

## Sheet: Table S3. qRT-PCR primers
Table S3. qRT-PCR primers
Name	Sequence
HPCAL1-F	CCTTCAGCATGTACGACCTGGA
HPCAL1-R	GATCTTGTCTGTGCGCTTCTCC
β-actin-F	GGACTTCGAGCAAGAGATGG
β-actin-R	AGCACTGTGTTGGCGTACAG
GAPDH-R	TGCACCACCAACTGCTTAGC
GAPDH-F	GGCATGGACTGTGGTCATGAG
Wnt6-F	GGTGCGAGAGTGCCAGTTC
Wnt6-R	CGTCTCCCGAATGTCCTGTT
Wnt7A-F	CTGTGGCTGCGACAAAGAGAA
Wnt7A-R	GCCGTGGCACTTACATTCC
Wnt11-F	GACCTCAAGACCCGATACCTG
Wnt11-R	TAGACGAGTTCCGAGTCCTTC

## Sheet: Table S4. RNA-seq
Table S4. Differentially expressed genes from RNA-seq
id	Name	log2FoldChange(KD/NC）	pval	padj	Regulation
ENSG00000134294	SLC38A2	1.57907	3.60387e-63	2.96563e-59	Up Regulation
ENSG00000151012	SLC7A11	2.29924	6.35083e-52	3.48406e-48	Up Regulation
ENSG00000049130	KITLG	1.34873	1.59933e-46	5.26436e-43	Up Regulation
ENSG00000111371	SLC38A1	1.36857	2.97314e-44	8.15532e-41	Up Regulation
ENSG00000129422	MTUS1	1.433	9.03061e-42	2.12323e-38	Up Regulation
ENSG00000105974	CAV1	1.25534	4.21251e-38	8.66619e-35	Up Regulation
ENSG00000174738	NR1D2	1.4026	8.66223e-35	1.09664e-31	Up Regulation
ENSG00000057019	DCBLD2	1.11029	9.77852e-33	1.14954e-29	Up Regulation
ENSG00000171988	JMJD1C	1.41605	3.23599e-32	3.55053e-29	Up Regulation
ENSG00000177565	TBL1XR1	1.26208	7.35421e-32	7.56473e-29	Up Regulation
ENSG00000170017	ALCAM	1.30079	1.08048e-29	9.50599e-27	Up Regulation
ENSG00000124882	EREG	1.24271	1.09742e-29	9.50599e-27	Up Regulation
ENSG00000170759	KIF5B	1.15619	1.45337e-28	1.19598e-25	Up Regulation
ENSG00000170677	SOCS6	1.24479	1.74898e-27	1.19937e-24	Up Regulation
ENSG00000112414	ADGRG6	1.16328	2.34638e-27	1.54467e-24	Up Regulation
ENSG00000112419	PHACTR2	1.55993	3.05687e-27	1.935e-24	Up Regulation
ENSG00000114346	ECT2	1.2363	4.00546e-26	2.27317e-23	Up Regulation
ENSG00000160551	TAOK1	1.16556	4.74887e-26	2.60523e-23	Up Regulation
ENSG00000177707	NECTIN3	1.28775	1.7162e-25	8.82661e-23	Up Regulation
ENSG00000077097	TOP2B	1.12666	1.87288e-25	9.18157e-23	Up Regulation
ENSG00000172466	ZNF24	1.19938	1.89679e-25	9.18157e-23	Up Regulation
ENSG00000162496	DHRS3	1.13272	2.07911e-25	9.77655e-23	Up Regulation
ENSG00000119125	GDA	1.12107	2.61055e-25	1.19346e-22	Up Regulation
ENSG00000142875	PRKACB	1.53059	3.35334e-25	1.44926e-22	Up Regulation
ENSG00000133657	ATP13A3	1.09523	3.43426e-25	1.44926e-22	Up Regulation
ENSG00000139218	SCAF11	1.19044	8.3634e-25	3.44112e-22	Up Regulation
ENSG00000180530	NRIP1	1.74682	4.53535e-24	1.77721e-21	Up Regulation
ENSG00000152601	MBNL1	1.0568	9.15187e-24	3.42321e-21	Up Regulation
ENSG00000168143	FAM83B	2.00144	1.07592e-23	3.93499e-21	Up Regulation
ENSG00000196323	ZBTB44	1.30033	1.52114e-23	5.44236e-21	Up Regulation
ENSG00000169851	PCDH7	1.29467	2.9117e-23	9.98348e-21	Up Regulation
ENSG00000115464	USP34	1.11835	3.15706e-23	1.06039e-20	Up Regulation
ENSG00000113407	TARS1	1.06903	3.55145e-23	1.169e-20	Up Regulation
ENSG00000120063	GNA13	1.1086	3.67252e-23	1.18514e-20	Up Regulation
ENSG00000135069	PSAT1	1.06257	4.56455e-23	1.41742e-20	Up Regulation
ENSG00000112851	ERBIN	1.30353	7.02888e-23	2.14225e-20	Up Regulation
ENSG00000109511	ANXA10	1.52717	7.709e-23	2.30681e-20	Up Regulation
ENSG00000171862	PTEN	1.14425	8.85294e-23	2.60182e-20	Up Regulation
ENSG00000180776	ZDHHC20	1.0551	1.04417e-22	2.96293e-20	Up Regulation
ENSG00000121892	PDS5A	1.00282	2.14999e-22	5.99739e-20	Up Regulation
ENSG00000038427	VCAN	1.12719	2.60137e-22	7.13556e-20	Up Regulation
ENSG00000114331	ACAP2	1.2098	4.68141e-22	1.26306e-19	Up Regulation
ENSG00000275052	PPP4R3B	1.15854	5.37205e-22	1.42602e-19	Up Regulation
ENSG00000116044	NFE2L2	1.09841	6.47927e-22	1.69263e-19	Up Regulation
ENSG00000172845	SP3	1.0981	9.86602e-22	2.49808e-19	Up Regulation
ENSG00000181904	C5orf24	1.17678	1.86389e-21	4.64787e-19	Up Regulation
ENSG00000114439	BBX	1.11138	2.64371e-21	6.49406e-19	Up Regulation
ENSG00000198146	ZNF770	1.24659	2.81182e-21	6.7068e-19	Up Regulation
ENSG00000143776	CDC42BPA	1.14538	3.90144e-21	9.04365e-19	Up Regulation
ENSG00000163428	LRRC58	1.11635	4.71839e-21	1.07855e-18	Up Regulation
ENSG00000253352	TUG1	1.20151	5.8295e-21	1.27923e-18	Up Regulation
ENSG00000065243	PKN2	1.14927	1.13866e-20	2.37216e-18	Up Regulation
ENSG00000189079	ARID2	1.17286	2.019e-20	4.15358e-18	Up Regulation
ENSG00000144895	EIF2A	1.0508	2.06206e-20	4.1898e-18	Up Regulation
ENSG00000078114	NEBL	1.24187	2.1712e-20	4.30525e-18	Up Regulation
ENSG00000138772	ANXA3	1.36026	4.55882e-20	8.82694e-18	Up Regulation
ENSG00000107854	TNKS2	1.05348	5.2446e-20	1.00367e-17	Up Regulation
ENSG00000134970	TMED7	1.10239	5.68442e-20	1.07534e-17	Up Regulation
ENSG00000181381	DDX60L	1.05096	8.08948e-20	1.49592e-17	Up Regulation
ENSG00000060339	CCAR1	1.04588	1.12412e-19	2.01507e-17	Up Regulation
ENSG00000061676	NCKAP1	1.2048	1.86179e-19	3.22541e-17	Up Regulation
ENSG00000135046	ANXA1	1.06192	2.0023e-19	3.39731e-17	Up Regulation
ENSG00000134755	DSC2	1.05775	2.08831e-19	3.50709e-17	Up Regulation
ENSG00000198836	OPA1	1.18182	2.52462e-19	4.19698e-17	Up Regulation
ENSG00000162688	AGL	1.19107	2.58175e-19	4.24905e-17	Up Regulation
ENSG00000196865	NHLRC2	1.07669	3.80636e-19	6.14168e-17	Up Regulation
ENSG00000157107	FCHO2	1.61644	4.50675e-19	7.20118e-17	Up Regulation
ENSG00000064651	SLC12A2	1.14606	4.69388e-19	7.42807e-17	Up Regulation
ENSG00000001629	ANKIB1	1.10274	5.13422e-19	8.04753e-17	Up Regulation
ENSG00000058063	ATP11B	1.10023	1.2821e-18	1.91825e-16	Up Regulation
ENSG00000177311	ZBTB38	1.31965	1.33833e-18	1.98435e-16	Up Regulation
ENSG00000003436	TFPI	1.59226	1.78403e-18	2.61695e-16	Up Regulation
ENSG00000136021	SCYL2	1.1496	1.84752e-18	2.64404e-16	Up Regulation
ENSG00000096401	CDC5L	1.08356	1.94285e-18	2.73295e-16	Up Regulation
ENSG00000151292	CSNK1G3	1.18247	4.56775e-18	6.11188e-16	Up Regulation
ENSG00000137770	CTDSPL2	1.14833	4.68529e-18	6.2186e-16	Up Regulation
ENSG00000140396	NCOA2	1.12898	4.72529e-18	6.2215e-16	Up Regulation
ENSG00000108061	SHOC2	1.27526	5.46939e-18	7.08781e-16	Up Regulation
ENSG00000118482	PHF3	1.0455	6.69598e-18	8.34867e-16	Up Regulation
ENSG00000116489	CAPZA1	1.05863	1.03721e-17	1.23698e-15	Up Regulation
ENSG00000152409	JMY	1.16162	1.18003e-17	1.39718e-15	Up Regulation
ENSG00000130779	CLIP1	1.09403	1.76682e-17	2.0623e-15	Up Regulation
ENSG00000083937	CHMP2B	1.02781	2.02454e-17	2.34647e-15	Up Regulation
ENSG00000164930	FZD6	1.07887	2.3584e-17	2.69545e-15	Up Regulation
ENSG00000155313	USP25	1.22126	2.56512e-17	2.89156e-15	Up Regulation
ENSG00000080345	RIF1	1.15064	2.75734e-17	3.04566e-15	Up Regulation
ENSG00000136108	CKAP2	1.00521	2.84545e-17	3.12203e-15	Up Regulation
ENSG00000114120	SLC25A36	1.05067	4.68556e-17	5.00747e-15	Up Regulation
ENSG00000115904	SOS1	1.1223	5.70107e-17	6.05343e-15	Up Regulation
ENSG00000139793	MBNL2	1.04122	6.13864e-17	6.39429e-15	Up Regulation
ENSG00000101752	MIB1	1.16898	6.25753e-17	6.43666e-15	Up Regulation
ENSG00000138448	ITGAV	1.07304	7.66446e-17	7.83488e-15	Up Regulation
ENSG00000114933	INO80D	1.52971	8.07208e-17	8.20064e-15	Up Regulation
ENSG00000102531	FNDC3A	1.0273	9.6702e-17	9.64558e-15	Up Regulation
ENSG00000173542	MOB1B	1.09256	1.10378e-16	1.07491e-14	Up Regulation
ENSG00000169967	MAP3K2	1.20187	1.22798e-16	1.18187e-14	Up Regulation
ENSG00000181722	ZBTB20	1.53837	1.34915e-16	1.27611e-14	Up Regulation
ENSG00000144228	SPOPL	1.17629	1.46392e-16	1.36893e-14	Up Regulation
ENSG00000162819	BROX	1.14968	1.53781e-16	1.41738e-14	Up Regulation
ENSG00000135837	CEP350	1.18913	1.72881e-16	1.57197e-14	Up Regulation
ENSG00000268223	ARL14EPL	1.96164	2.00242e-16	1.80086e-14	Up Regulation
ENSG00000135870	RC3H1	1.11749	2.80011e-16	2.45129e-14	Up Regulation
ENSG00000163320	CGGBP1	1.15077	3.71582e-16	3.20183e-14	Up Regulation
ENSG00000127870	RNF6	1.19894	5.03101e-16	4.31252e-14	Up Regulation
ENSG00000128585	MKLN1	1.02151	6.99437e-16	5.8138e-14	Up Regulation
ENSG00000080986	NDC80	1.2498	9.5769e-16	7.84163e-14	Up Regulation
ENSG00000023287	RB1CC1	1.21673	1.11119e-15	8.96472e-14	Up Regulation
ENSG00000048649	RSF1	1.09557	1.27973e-15	1.01258e-13	Up Regulation
ENSG00000119900	OGFRL1	1.33627	1.31958e-15	1.03912e-13	Up Regulation
ENSG00000085224	ATRX	1.25006	1.52557e-15	1.18995e-13	Up Regulation
ENSG00000144674	GOLGA4	1.06831	2.90949e-15	2.22718e-13	Up Regulation
ENSG00000164190	NIPBL	1.22121	3.30623e-15	2.49605e-13	Up Regulation
ENSG00000128915	ICE2	1.12563	3.8157e-15	2.84157e-13	Up Regulation
ENSG00000134852	CLOCK	1.24851	4.7054e-15	3.45721e-13	Up Regulation
ENSG00000165997	ARL5B	1.03772	4.99293e-15	3.636e-13	Up Regulation
ENSG00000146247	PHIP	1.16393	5.31881e-15	3.83934e-13	Up Regulation
ENSG00000180628	PCGF5	1.10666	6.39141e-15	4.51458e-13	Up Regulation
ENSG00000164031	DNAJB14	1.21743	7.68597e-15	5.38279e-13	Up Regulation
ENSG00000181827	RFX7	1.15655	7.95165e-15	5.54526e-13	Up Regulation
ENSG00000123268	ATF1	1.28201	8.28258e-15	5.75168e-13	Up Regulation
ENSG00000198087	CD2AP	1.0876	9.25783e-15	6.40191e-13	Up Regulation
ENSG00000101695	RNF125	1.23681	9.31717e-15	6.41598e-13	Up Regulation
ENSG00000029363	BCLAF1	1.05043	1.17341e-14	7.98018e-13	Up Regulation
ENSG00000150051	MKX	1.38476	1.3551e-14	9.02925e-13	Up Regulation
ENSG00000009413	REV3L	1.2532	1.9612e-14	1.27077e-12	Up Regulation
ENSG00000054267	ARID4B	1.1376	2.36041e-14	1.49414e-12	Up Regulation
ENSG00000101972	STAG2	1.29773	2.40487e-14	1.51645e-12	Up Regulation
ENSG00000136051	WASHC4	1.19868	3.92085e-14	2.38116e-12	Up Regulation
ENSG00000116747	RO60	1.22781	4.01555e-14	2.4208e-12	Up Regulation
ENSG00000166263	STXBP4	1.21353	4.89831e-14	2.88948e-12	Up Regulation
ENSG00000117724	CENPF	1.06236	4.99653e-14	2.93689e-12	Up Regulation
ENSG00000163848	ZNF148	1.15946	5.07728e-14	2.97373e-12	Up Regulation
ENSG00000104093	DMXL2	1.21708	5.2314e-14	3.05313e-12	Up Regulation
ENSG00000166415	WDR72	1.4084	5.81634e-14	3.34704e-12	Up Regulation
ENSG00000162623	TYW3	1.19007	6.96144e-14	3.93716e-12	Up Regulation
ENSG00000110422	HIPK3	1.12321	7.16832e-14	3.99919e-12	Up Regulation
ENSG00000147854	UHRF2	1.06641	8.3271e-14	4.56825e-12	Up Regulation
ENSG00000066279	ASPM	1.21069	8.87844e-14	4.85453e-12	Up Regulation
ENSG00000110330	BIRC2	1.10367	8.97556e-14	4.87524e-12	Up Regulation
ENSG00000107560	RAB11FIP2	1.275	9.05016e-14	4.89959e-12	Up Regulation
ENSG00000175073	VCPIP1	1.00696	1.11339e-13	5.91747e-12	Up Regulation
ENSG00000048392	RRM2B	1.16567	1.13383e-13	6.00021e-12	Up Regulation
ENSG00000152944	MED21	1.0647	1.14912e-13	6.0616e-12	Up Regulation
ENSG00000180263	FGD6	1.16481	1.18109e-13	6.21034e-12	Up Regulation
ENSG00000167635	ZNF146	1.03369	1.20988e-13	6.34145e-12	Up Regulation
ENSG00000163510	CWC22	1.20491	1.27391e-13	6.63482e-12	Up Regulation
ENSG00000164327	RICTOR	1.23797	1.29225e-13	6.70912e-12	Up Regulation
ENSG00000112200	ZNF451	1.01145	1.37656e-13	7.08293e-12	Up Regulation
ENSG00000174373	RALGAPA1	1.04491	1.61998e-13	8.26987e-12	Up Regulation
ENSG00000177853	ZNF518A	1.43928	1.98541e-13	9.9018e-12	Up Regulation
ENSG00000102786	INTS6	1.12892	2.09499e-13	1.03541e-11	Up Regulation
ENSG00000005889	ZFX	1.20736	2.12111e-13	1.04519e-11	Up Regulation
ENSG00000164023	SGMS2	1.26022	2.19672e-13	1.07921e-11	Up Regulation
ENSG00000135999	EPC2	1.2494	2.34388e-13	1.13792e-11	Up Regulation
ENSG00000105971	CAV2	1.09504	2.84781e-13	1.35853e-11	Up Regulation
ENSG00000080298	RFX3	1.19778	3.08627e-13	1.4638e-11	Up Regulation
ENSG00000111615	KRR1	1.00461	3.33552e-13	1.57408e-11	Up Regulation
ENSG00000006576	PHTF2	1.02494	4.31616e-13	2.00099e-11	Up Regulation
ENSG00000151422	FER	1.19109	5.17374e-13	2.36403e-11	Up Regulation
ENSG00000047932	GOPC	1.02901	5.1854e-13	2.36403e-11	Up Regulation
ENSG00000164323	CFAP97	1.14697	5.27248e-13	2.37878e-11	Up Regulation
ENSG00000125249	RAP2A	1.01241	5.5614e-13	2.49399e-11	Up Regulation
ENSG00000100852	ARHGAP5	1.23563	5.64482e-13	2.52452e-11	Up Regulation
ENSG00000197535	MYO5A	1.0017	6.56711e-13	2.91685e-11	Up Regulation
ENSG00000060749	QSER1	1.18202	6.57522e-13	2.91685e-11	Up Regulation
ENSG00000145390	USP53	1.14917	6.84819e-13	3.0257e-11	Up Regulation
ENSG00000205765	C5orf51	1.08708	6.87576e-13	3.0257e-11	Up Regulation
ENSG00000135842	NIBAN1	1.13248	7.07552e-13	3.09704e-11	Up Regulation
ENSG00000112701	SENP6	1.27998	7.39906e-13	3.23007e-11	Up Regulation
ENSG00000082438	COBLL1	1.79274	7.57083e-13	3.28762e-11	Up Regulation
ENSG00000171634	BPTF	1.04002	9.10615e-13	3.87258e-11	Up Regulation
ENSG00000177888	ZBTB41	1.40625	9.2658e-13	3.92022e-11	Up Regulation
ENSG00000043093	DCUN1D1	1.05345	9.71448e-13	4.07859e-11	Up Regulation
ENSG00000153015	CWC27	1.23627	1.21924e-12	5.02915e-11	Up Regulation
ENSG00000067900	ROCK1	1.0991	2.25025e-12	8.75525e-11	Up Regulation
ENSG00000151414	NEK7	1.72547	2.37107e-12	9.13888e-11	Up Regulation
ENSG00000135776	ABCB10	1.11473	2.51149e-12	9.61257e-11	Up Regulation
ENSG00000149289	ZC3H12C	1.27595	2.95826e-12	1.12182e-10	Up Regulation
ENSG00000139354	GAS2L3	1.00361	3.59089e-12	1.34622e-10	Up Regulation
ENSG00000104408	EIF3E	1.02731	3.93308e-12	1.46119e-10	Up Regulation
ENSG00000141682	PMAIP1	1.17425	3.98037e-12	1.47543e-10	Up Regulation
ENSG00000165476	REEP3	1.07929	4.4151e-12	1.61834e-10	Up Regulation
ENSG00000168283	BMI1	1.15252	4.47675e-12	1.6373e-10	Up Regulation
ENSG00000101255	TRIB3	1.03697	4.92796e-12	1.79434e-10	Up Regulation
ENSG00000121931	LRIF1	1.25482	5.21986e-12	1.89643e-10	Up Regulation
ENSG00000170242	USP47	1.11014	5.41207e-12	1.9448e-10	Up Regulation
ENSG00000014123	UFL1	1.18488	5.86453e-12	2.0893e-10	Up Regulation
ENSG00000205413	SAMD9	1.88729	6.57319e-12	2.31652e-10	Up Regulation
ENSG00000102781	KATNAL1	1.00473	7.25544e-12	2.52987e-10	Up Regulation
ENSG00000168769	TET2	1.09683	7.6537e-12	2.65748e-10	Up Regulation
ENSG00000255529	POLR2M	1.02899	8.41654e-12	2.91007e-10	Up Regulation
ENSG00000121879	PIK3CA	1.29125	9.77471e-12	3.33069e-10	Up Regulation
ENSG00000108055	SMC3	1.02243	1.07238e-11	3.61664e-10	Up Regulation
ENSG00000111647	UHRF1BP1L	1.32215	1.64708e-11	5.36786e-10	Up Regulation
ENSG00000145734	BDP1	1.07172	2.46893e-11	7.73974e-10	Up Regulation
ENSG00000144426	NBEAL1	1.18773	2.64749e-11	8.23674e-10	Up Regulation
ENSG00000183354	KIAA2026	1.21599	2.7847e-11	8.64729e-10	Up Regulation
ENSG00000182504	CEP97	1.1297	3.18137e-11	9.7141e-10	Up Regulation
ENSG00000126804	ZBTB1	1.30135	3.93268e-11	1.1787e-09	Up Regulation
ENSG00000091039	OSBPL8	1.14147	4.05128e-11	1.21009e-09	Up Regulation
ENSG00000135318	NT5E	1.24115	4.84578e-11	1.43181e-09	Up Regulation
ENSG00000057657	PRDM1	1.13831	5.36786e-11	1.57476e-09	Up Regulation
ENSG00000082269	FAM135A	1.18244	5.71292e-11	1.67004e-09	Up Regulation
ENSG00000021574	SPAST	1.03573	5.7541e-11	1.6791e-09	Up Regulation
ENSG00000105810	CDK6	1.05399	5.98753e-11	1.72771e-09	Up Regulation
ENSG00000164211	STARD4	1.06139	6.38978e-11	1.83211e-09	Up Regulation
ENSG00000154642	C21orf91	1.31943	7.24706e-11	2.04935e-09	Up Regulation
ENSG00000217128	FNIP1	1.01893	9.61553e-11	2.64636e-09	Up Regulation
ENSG00000023516	AKAP11	1.05357	1.02912e-10	2.82287e-09	Up Regulation
ENSG00000138688	KIAA1109	1.16657	1.33894e-10	3.6007e-09	Up Regulation
ENSG00000155008	APOOL	1.00049	1.39529e-10	3.74001e-09	Up Regulation
ENSG00000188994	ZNF292	1.01773	1.59406e-10	4.19761e-09	Up Regulation
ENSG00000213186	TRIM59	1.2412	1.81162e-10	4.71022e-09	Up Regulation
ENSG00000164506	STXBP5	1.08639	1.84584e-10	4.79162e-09	Up Regulation
ENSG00000134318	ROCK2	1.34948	1.87917e-10	4.87045e-09	Up Regulation
ENSG00000197045	GMFB	1.11416	2.31738e-10	5.87665e-09	Up Regulation
ENSG00000170802	FOXN2	1.08007	2.43146e-10	6.13757e-09	Up Regulation
ENSG00000168944	CEP120	1.04506	2.45683e-10	6.19211e-09	Up Regulation
ENSG00000158528	PPP1R9A	1.16298	3.1011e-10	7.62897e-09	Up Regulation
ENSG00000134762	DSC3	1.09807	3.19879e-10	7.82254e-09	Up Regulation
ENSG00000115295	CLIP4	1.00434	3.31616e-10	8.06165e-09	Up Regulation
ENSG00000091009	RBM27	1.13654	3.94212e-10	9.44387e-09	Up Regulation
ENSG00000123636	BAZ2B	1.22094	4.26628e-10	1.01568e-08	Up Regulation
ENSG00000136824	SMC2	1.45652	5.17801e-10	1.21396e-08	Up Regulation
ENSG00000005812	FBXL3	1.15493	5.88539e-10	1.36617e-08	Up Regulation
ENSG00000165525	NEMF	1.13824	6.0654e-10	1.404e-08	Up Regulation
ENSG00000168813	ZNF507	1.16751	6.15923e-10	1.42372e-08	Up Regulation
ENSG00000135272	MDFIC	1.30712	6.44336e-10	1.48314e-08	Up Regulation
ENSG00000172086	KRCC1	1.49646	7.10492e-10	1.62407e-08	Up Regulation
ENSG00000138246	DNAJC13	1.05025	7.27678e-10	1.65645e-08	Up Regulation
ENSG00000162599	NFIA	1.00719	8.72616e-10	1.94601e-08	Up Regulation
ENSG00000172469	MANEA	1.29633	1.16991e-09	2.51905e-08	Up Regulation
ENSG00000076770	MBNL3	1.39867	1.20408e-09	2.58406e-08	Up Regulation
ENSG00000129534	MIS18BP1	1.02749	2.2743e-09	4.64397e-08	Up Regulation
ENSG00000088179	PTPN4	1.01694	3.26509e-09	6.51356e-08	Up Regulation
ENSG00000203668	CHML	1.19979	3.96011e-09	7.74975e-08	Up Regulation
ENSG00000101745	ANKRD12	1.23441	4.27721e-09	8.30121e-08	Up Regulation
ENSG00000176018	LYSMD3	1.0511	5.02526e-09	9.59463e-08	Up Regulation
ENSG00000170571	EMB	1.19036	5.22044e-09	9.92125e-08	Up Regulation
ENSG00000169019	COMMD8	1.55076	5.3145e-09	1.00884e-07	Up Regulation
ENSG00000138778	CENPE	1.16057	5.6203e-09	1.05955e-07	Up Regulation
ENSG00000162616	DNAJB4	1.2228	5.73546e-09	1.07633e-07	Up Regulation
ENSG00000082258	CCNT2	1.03415	7.90555e-09	1.44086e-07	Up Regulation
ENSG00000151150	ANK3	1.10946	7.95054e-09	1.44746e-07	Up Regulation
ENSG00000109680	TBC1D19	1.39578	8.03756e-09	1.46168e-07	Up Regulation
ENSG00000152270	PDE3B	1.13529	8.28526e-09	1.49845e-07	Up Regulation
ENSG00000164284	GRPEL2	1.03531	8.54836e-09	1.53927e-07	Up Regulation
ENSG00000156256	USP16	1.11789	9.65498e-09	1.71046e-07	Up Regulation
ENSG00000155657	TTN	1.51624	1.0249e-08	1.80405e-07	Up Regulation
ENSG00000173230	GOLGB1	1.07545	1.23824e-08	2.14741e-07	Up Regulation
ENSG00000131931	THAP1	1.5379	1.33755e-08	2.30991e-07	Up Regulation
ENSG00000151835	SACS	1.10187	1.36268e-08	2.34838e-07	Up Regulation
ENSG00000164219	PGGT1B	1.00219	1.71192e-08	2.89269e-07	Up Regulation
ENSG00000198586	TLK1	1.18464	2.19164e-08	3.61424e-07	Up Regulation
ENSG00000166266	CUL5	1.00043	2.37231e-08	3.87721e-07	Up Regulation
ENSG00000145743	FBXL17	1.00216	2.55467e-08	4.13419e-07	Up Regulation
ENSG00000137876	RSL24D1	1.14461	2.66044e-08	4.2885e-07	Up Regulation
ENSG00000182010	RTKN2	1.06266	3.21633e-08	5.07035e-07	Up Regulation
ENSG00000144452	ABCA12	1.80989	3.59451e-08	5.58098e-07	Up Regulation
ENSG00000102189	EEA1	1.1754	3.64978e-08	5.65613e-07	Up Regulation
ENSG00000127914	AKAP9	1.33881	3.86512e-08	5.94506e-07	Up Regulation
ENSG00000118596	SLC16A7	1.43009	6.47133e-08	9.48398e-07	Up Regulation
ENSG00000080200	CRYBG3	1.32083	6.66416e-08	9.72329e-07	Up Regulation
ENSG00000154727	GABPA	1.25336	7.36816e-08	1.06654e-06	Up Regulation
ENSG00000197969	VPS13A	1.09285	7.49372e-08	1.08281e-06	Up Regulation
ENSG00000182903	ZNF721	1.04442	8.68911e-08	1.23387e-06	Up Regulation
ENSG00000147180	ZNF711	1.21964	9.58038e-08	1.34305e-06	Up Regulation
ENSG00000075407	ZNF37A	1.1034	1.11791e-07	1.53963e-06	Up Regulation
ENSG00000138685	FGF2	1.69757	1.99638e-07	2.60353e-06	Up Regulation
ENSG00000136603	SKIL	1.75569	2.07562e-07	2.69193e-06	Up Regulation
ENSG00000144366	GULP1	1.24862	2.17903e-07	2.80176e-06	Up Regulation
ENSG00000111816	FRK	1.03536	2.45037e-07	3.10217e-06	Up Regulation
ENSG00000196569	LAMA2	1.16743	2.50952e-07	3.1673e-06	Up Regulation
ENSG00000151881	TMEM267	1.15836	3.153e-07	3.8958e-06	Up Regulation
ENSG00000273542	H4C12	1.64546	3.4196e-07	4.19685e-06	Up Regulation
ENSG00000187676	B3GLCT	1.07193	3.99692e-07	4.79107e-06	Up Regulation
ENSG00000078177	N4BP2	1.22253	4.34348e-07	5.157e-06	Up Regulation
ENSG00000145241	CENPC	1.01437	4.59706e-07	5.41966e-06	Up Regulation
ENSG00000104320	NBN	1.21418	4.76839e-07	5.58167e-06	Up Regulation
ENSG00000179454	KLHL28	1.04588	4.79939e-07	5.60997e-06	Up Regulation
ENSG00000130150	MOSPD2	1.22722	5.27256e-07	6.08525e-06	Up Regulation
ENSG00000143952	VPS54	1.09447	5.74554e-07	6.57416e-06	Up Regulation
ENSG00000174485	DENND4A	1.15823	6.12634e-07	6.95361e-06	Up Regulation
ENSG00000174564	IL20RB	1.95223	6.16887e-07	6.99223e-06	Up Regulation
ENSG00000122482	ZNF644	1.08325	6.28302e-07	7.11182e-06	Up Regulation
ENSG00000185480	PARPBP	1.03745	6.89196e-07	7.7057e-06	Up Regulation
ENSG00000114796	KLHL24	1.10579	8.54617e-07	9.25348e-06	Up Regulation
ENSG00000092140	G2E3	1.1627	9.94865e-07	1.05977e-05	Up Regulation
ENSG00000175197	DDIT3	1.27771	1.04925e-06	1.11266e-05	Up Regulation
ENSG00000137601	NEK1	1.02214	1.1032e-06	1.16762e-05	Up Regulation
ENSG00000164744	SUN3	1.7777	1.38392e-06	1.43378e-05	Up Regulation
ENSG00000113595	TRIM23	1.04315	1.51744e-06	1.55311e-05	Up Regulation
ENSG00000119138	KLF9	1.02803	1.82952e-06	1.83935e-05	Up Regulation
ENSG00000115267	IFIH1	1.09593	2.25859e-06	2.22319e-05	Up Regulation
ENSG00000168300	PCMTD1	1.07646	2.5495e-06	2.46729e-05	Up Regulation
ENSG00000004766	VPS50	1.15073	2.56266e-06	2.47804e-05	Up Regulation
ENSG00000145331	TRMT10A	1.16927	2.64022e-06	2.5411e-05	Up Regulation
ENSG00000166275	BORCS7	1.02835	2.71797e-06	2.60375e-05	Up Regulation
ENSG00000170448	NFXL1	1.13997	2.87976e-06	2.74436e-05	Up Regulation
ENSG00000235109	ZSCAN31	1.1046	2.9106e-06	2.76894e-05	Up Regulation
ENSG00000185515	BRCC3	1.02638	3.00098e-06	2.84506e-05	Up Regulation
ENSG00000150722	PPP1R1C	1.07463	3.08139e-06	2.91625e-05	Up Regulation
ENSG00000139173	TMEM117	1.4213	3.18383e-06	2.9994e-05	Up Regulation
ENSG00000129317	PUS7L	1.09769	3.34399e-06	3.13592e-05	Up Regulation
ENSG00000165512	ZNF22	1.08354	3.64159e-06	3.37843e-05	Up Regulation
ENSG00000197020	ZNF100	1.09179	3.81074e-06	3.50963e-05	Up Regulation
ENSG00000104361	NIPAL2	1.10802	3.96977e-06	3.62154e-05	Up Regulation
ENSG00000163607	GTPBP8	1.07356	4.18096e-06	3.7787e-05	Up Regulation
ENSG00000047346	FAM214A	1.28606	5.0975e-06	4.47199e-05	Up Regulation
ENSG00000169607	CKAP2L	1.09023	5.24549e-06	4.59693e-05	Up Regulation
ENSG00000162980	ARL5A	1.20214	5.58926e-06	4.86452e-05	Up Regulation
ENSG00000162607	USP1	1.10605	5.7453e-06	4.97926e-05	Up Regulation
ENSG00000151466	SCLT1	1.13031	6.24081e-06	5.36351e-05	Up Regulation
ENSG00000101888	NXT2	1.2483	7.02054e-06	5.95281e-05	Up Regulation
ENSG00000172594	SMPDL3A	1.46939	8.68009e-06	7.15416e-05	Up Regulation
ENSG00000136010	ALDH1L2	1.2727	8.83474e-06	7.25922e-05	Up Regulation
ENSG00000113356	POLR3G	1.11431	9.35137e-06	7.61539e-05	Up Regulation
ENSG00000105784	RUNDC3B	1.45297	1.02386e-05	8.25611e-05	Up Regulation
ENSG00000122008	POLK	1.18579	1.07287e-05	8.57981e-05	Up Regulation
ENSG00000213047	DENND1B	1.33363	1.11464e-05	8.86223e-05	Up Regulation
ENSG00000113810	SMC4	1.0301	1.29305e-05	0.000100854	Up Regulation
ENSG00000166401	SERPINB8	1.03213	1.32886e-05	0.00010326	Up Regulation
ENSG00000026103	FAS	1.11506	1.33604e-05	0.000103622	Up Regulation
ENSG00000142892	PIGK	1.13744	1.35571e-05	0.000104851	Up Regulation
ENSG00000204764	RANBP17	1.03181	2.07469e-05	0.000152027	Up Regulation
ENSG00000163071	SPATA18	1.75804	2.17668e-05	0.000158793	Up Regulation
ENSG00000165895	ARHGAP42	1.05045	2.8892e-05	0.000203468	Up Regulation
ENSG00000144935	TRPC1	1.27185	2.89341e-05	0.00020359	Up Regulation
ENSG00000175105	ZNF654	1.03735	2.98381e-05	0.000209136	Up Regulation
ENSG00000096872	IFT74	1.00219	3.01739e-05	0.00021114	Up Regulation
ENSG00000174130	TLR6	1.29352	3.2108e-05	0.000222806	Up Regulation
ENSG00000198924	DCLRE1A	1.08731	3.40423e-05	0.000235011	Up Regulation
ENSG00000072571	HMMR	1.0066	3.4091e-05	0.000235151	Up Regulation
ENSG00000118620	ZNF430	1.1111	3.82593e-05	0.000260733	Up Regulation
ENSG00000163072	NOSTRIN	1.12903	4.41408e-05	0.00029676	Up Regulation
ENSG00000049247	UTS2	1.43394	5.42015e-05	0.000355539	Up Regulation
ENSG00000004799	PDK4	1.04342	6.10785e-05	0.000394827	Up Regulation
ENSG00000118193	KIF14	1.00963	6.95232e-05	0.000441952	Up Regulation
ENSG00000152782	PANK1	1.05732	7.09862e-05	0.000449862	Up Regulation
ENSG00000116668	SWT1	1.20731	7.14787e-05	0.000452809	Up Regulation
ENSG00000112742	TTK	1.0014	8.92187e-05	0.000550773	Up Regulation
ENSG00000181472	ZBTB2	1.0327	0.000126197	0.000746031	Up Regulation
ENSG00000205707	ETFRF1	1.04752	0.00013265	0.000778029	Up Regulation
ENSG00000123609	NMI	1.07701	0.000134848	0.000789515	Up Regulation
ENSG00000205133	TRIQK	1.06856	0.000138281	0.000806462	Up Regulation
ENSG00000125962	ARMCX5	1.0566	0.000170225	0.000972088	Up Regulation
ENSG00000147118	ZNF182	1.05914	0.000188973	0.00106511	Up Regulation
ENSG00000203791	EEF1AKMT2	1.10801	0.000211717	0.00117717	Up Regulation
ENSG00000183778	B3GALT5	1.18172	0.000211876	0.00117726	Up Regulation
ENSG00000047597	XK	1.04704	0.0002454	0.00133912	Up Regulation
ENSG00000189195	BTBD8	1.3948	0.000249132	0.00135592	Up Regulation
ENSG00000174796	THAP6	1.0458	0.000313238	0.00165764	Up Regulation
ENSG00000203943	SAMD13	1.23817	0.000327401	0.00171933	Up Regulation
ENSG00000127995	CASD1	1.21035	0.000332009	0.00173798	Up Regulation
ENSG00000137968	SLC44A5	1.15401	0.000342924	0.00178659	Up Regulation
ENSG00000187833	C2orf78	1.39437	0.000349565	0.0018143	Up Regulation
ENSG00000128965	CHAC1	2.09207	0.000362016	0.00187128	Up Regulation
ENSG00000112245	PTP4A1	1.11429	0.000488209	0.00242381	Up Regulation
ENSG00000151233	GXYLT1	1.13764	0.000526507	0.00258587	Up Regulation
ENSG00000111700	SLCO1B3	3.00083	0.000648565	0.00310564	Up Regulation
ENSG00000138449	SLC40A1	1.52197	0.000655383	0.00312828	Up Regulation
ENSG00000170396	ZNF804A	1.91539	0.00071054	0.00334307	Up Regulation
ENSG00000131781	FMO5	2.41727	0.000952257	0.00430911	Up Regulation
ENSG00000064989	CALCRL	1.55785	0.0010804	0.00481485	Up Regulation
ENSG00000138061	CYP1B1	1.48294	0.00118846	0.0052467	Up Regulation
ENSG00000172575	RASGRP1	1.12858	0.00177037	0.00739513	Up Regulation
ENSG00000121552	CSTA	1.49648	0.00184206	0.00765186	Up Regulation
ENSG00000136250	AOAH	1.73418	0.00210419	0.00858683	Up Regulation
ENSG00000173451	THAP2	1.24366	0.00211517	0.00862312	Up Regulation
ENSG00000244693	CTAGE8	1.61558	0.00214947	0.00874128	Up Regulation
ENSG00000179630	LACC1	1.35915	0.00222746	0.00900503	Up Regulation
ENSG00000165985	C1QL3	2.18212	0.00238417	0.0095471	Up Regulation
ENSG00000188659	SAXO2	1.11458	0.00238858	0.00956245	Up Regulation
ENSG00000136161	RCBTB2	1.12048	0.00241763	0.00966363	Up Regulation
ENSG00000138669	PRKG2	1.41432	0.00255311	0.0101337	Up Regulation
ENSG00000070669	ASNS	1.23689	0.00276957	0.0108709	Up Regulation
ENSG00000169302	STK32A	1.26002	0.00291763	0.0113856	Up Regulation
ENSG00000278828	H3C10	1.22266	0.00293101	0.011431	Up Regulation
ENSG00000197619	ZNF615	1.49742	0.00311416	0.012043	Up Regulation
ENSG00000170011	MYRIP	1.13626	0.00318373	0.0122855	Up Regulation
ENSG00000198758	EPS8L3	1.36967	0.00346892	0.0132493	Up Regulation
ENSG00000167995	BEST1	2.42397	0.00347607	0.0132736	Up Regulation
ENSG00000197841	ZNF181	1.00654	0.00352485	0.0134443	Up Regulation
ENSG00000184156	KCNQ3	1.21995	0.00352849	0.0134519	Up Regulation
ENSG00000162779	AXDND1	2.00924	0.00356036	0.0135483	Up Regulation
ENSG00000183032	SLC25A21	1.29748	0.00356318	0.0135559	Up Regulation
ENSG00000180596	H2BC4	1.30353	0.00367443	0.0139148	Up Regulation
ENSG00000118194	TNNT2	1.47032	0.00367945	0.0139274	Up Regulation
ENSG00000196275	GTF2IRD2	1.39209	0.00369194	0.0139683	Up Regulation
ENSG00000135537	AFG1L	1.10064	0.00402618	0.01507	Up Regulation
ENSG00000205809	KLRC2	1.47564	0.00419989	0.015593	Up Regulation
ENSG00000279170	TSTD3	1.07558	0.00427208	0.0158356	Up Regulation
ENSG00000162999	DUSP19	1.04429	0.00483559	0.0175838	Up Regulation
ENSG00000108187	PBLD	1.17246	0.00496364	0.01797	Up Regulation
ENSG00000147606	SLC26A7	1.74297	0.00510179	0.0184094	Up Regulation
ENSG00000188641	DPYD	1.05011	0.00512435	0.0184786	Up Regulation
ENSG00000123901	GPR83	1.15132	0.00514988	0.0185423	Up Regulation
ENSG00000116117	PARD3B	1.27099	0.00549818	0.0196034	Up Regulation
ENSG00000139988	RDH12	1.69897	0.00717861	0.0245523	Up Regulation
ENSG00000121053	EPX	1.40037	0.00787	0.0265596	Up Regulation
ENSG00000137090	DMRT1	1.00627	0.00799106	0.0269006	Up Regulation
ENSG00000164603	BMT2	1.10341	0.00828579	0.0277339	Up Regulation
ENSG00000003987	MTMR7	2.26182	0.00838383	0.027971	Up Regulation
ENSG00000102678	FGF9	1.10142	0.00845752	0.0281883	Up Regulation
ENSG00000164690	SHH	1.47941	0.0085617	0.0284836	Up Regulation
ENSG00000150637	CD226	1.85419	0.00890373	0.0293981	Up Regulation
ENSG00000123095	BHLHE41	1.02316	0.00988743	0.0320203	Up Regulation
ENSG00000225932	CTAGE4	1.45175	0.0107619	0.0344389	Up Regulation
ENSG00000213096	ZNF254	1.1718	0.0112325	0.0357478	Up Regulation
ENSG00000260916	CCPG1	1.48308	0.0116066	0.0367633	Up Regulation
ENSG00000062370	ZNF112	1.24132	0.0121498	0.0382483	Up Regulation
ENSG00000088766	CRLS1	2.15816	0.0123051	0.0386928	Up Regulation
ENSG00000119737	GPR75	1.12924	0.012897	0.0402179	Up Regulation
ENSG00000164128	NPY1R	3.3984	0.0130217	0.0405507	Up Regulation
ENSG00000115841	RMDN2	1.18718	0.0147895	0.0450167	Up Regulation
ENSG00000263155	MYZAP	1.24972	0.0159717	0.0480464	Up Regulation
ENSG00000198838	RYR3	1.39919	0.016167	0.0485365	Up Regulation
ENSG00000197566	ZNF624	1.11332	0.0164986	0.0493301	Up Regulation
ENSG00000198718	TOGARAM1	1.21735	0.0176093	0.0520499	Up Regulation
ENSG00000139269	INHBE	1.66348	0.0182417	0.0537359	Up Regulation
ENSG00000163632	C3orf49	3.00125	0.0184611	0.0542558	Up Regulation
ENSG00000221963	APOL6	1.35819	0.0190131	0.0556101	Up Regulation
ENSG00000106034	CPED1	1.54821	0.0211311	0.0607257	Up Regulation
ENSG00000171016	PYGO1	1.35104	0.0214719	0.0615223	Up Regulation
ENSG00000197889	MEIG1	1.5525	0.0232283	0.0656068	Up Regulation
ENSG00000269113	TRABD2B	1.93533	0.0245318	0.0687011	Up Regulation
ENSG00000124743	KLHL31	1.34387	0.0254642	0.0709386	Up Regulation
ENSG00000172901	LVRN	1.06531	0.0255066	0.071018	Up Regulation
ENSG00000174428	GTF2IRD2B	1.15954	0.0258267	0.0716911	Up Regulation
ENSG00000117069	ST6GALNAC5	1.00721	0.0266207	0.0735847	Up Regulation
ENSG00000187187	ZNF546	1.38559	0.0269468	0.0743364	Up Regulation
ENSG00000156876	SASS6	1.01639	0.0281282	0.07713	Up Regulation
ENSG00000151687	ANKAR	1.91415	0.0284378	0.0777846	Up Regulation
ENSG00000239857	GET4	1.0192	0.0318407	0.0856545	Up Regulation
ENSG00000178852	EFCAB13	1.21643	0.0326136	0.087462	Up Regulation
ENSG00000153233	PTPRR	1.689	0.0332736	0.0889423	Up Regulation
ENSG00000128655	PDE11A	1.04743	0.0340081	0.0904114	Up Regulation
ENSG00000089505	CMTM1	1.20592	0.0349825	0.0925629	Up Regulation
ENSG00000142405	NLRP12	2.30057	0.0352168	0.0931082	Up Regulation
ENSG00000127928	GNGT1	1.22451	0.0365497	0.095908	Up Regulation
ENSG00000131097	HIGD1B	1.1217	0.0367212	0.096266	Up Regulation
ENSG00000075790	BCAP29	2.75369	0.0378077	0.0986303	Up Regulation
ENSG00000170579	DLGAP1	1.31219	0.038118	0.0993107	Up Regulation
ENSG00000176714	CCDC121	1.12683	0.0404687	0.104352	Up Regulation
ENSG00000166432	ZMAT1	1.7501	0.0419277	0.1075	Up Regulation
ENSG00000103522	IL21R	1.19618	0.0427171	0.10915	Up Regulation
ENSG00000185988	PLK5	2.17164	0.0436874	0.111215	Up Regulation
ENSG00000115252	PDE1A	2.59952	0.0447825	0.113391	Up Regulation
ENSG00000174326	SLC16A11	1.57578	0.0467367	0.117542	Up Regulation
ENSG00000142544	CTU1	1.04402	0.046804	0.117675	Up Regulation
ENSG00000087303	NID2	2.63953	0.047321	0.118739	Up Regulation
ENSG00000095585	BLNK	2.63872	0.0475333	0.119199	Up Regulation
ENSG00000141756	FKBP10	-2.24127	2.703e-72	4.4486e-68	Down Regulation
ENSG00000143320	CRABP2	-1.94219	3.71861e-48	1.53002e-44	Down Regulation
ENSG00000132535	DLG4	-2.41334	1.37639e-37	2.51695e-34	Down Regulation
ENSG00000006016	CRLF1	-1.77797	5.23531e-37	8.61628e-34	Down Regulation
ENSG00000185269	NOTUM	-1.69461	1.60376e-36	2.39951e-33	Down Regulation
ENSG00000132688	NES	-1.45907	2.04767e-36	2.80838e-33	Down Regulation
ENSG00000117472	TSPAN1	-1.91711	9.63198e-30	9.32489e-27	Down Regulation
ENSG00000021300	PLEKHB1	-1.25458	1.63196e-28	1.27899e-25	Down Regulation
ENSG00000158055	GRHL3	-2.16952	2.64232e-28	1.9767e-25	Down Regulation
ENSG00000171401	KRT13	-3.41374	1.4299e-27	1.02319e-24	Down Regulation
ENSG00000171951	SCG2	-1.57317	8.92743e-27	5.24742e-24	Down Regulation
ENSG00000135074	ADAM19	-1.06519	5.93631e-26	3.15161e-23	Down Regulation
ENSG00000101384	JAG1	-1.25921	2.7997e-25	1.24534e-22	Down Regulation
ENSG00000121653	MAPK8IP1	-2.02055	2.28117e-24	9.15696e-22	Down Regulation
ENSG00000162302	RPS6KA4	-1.15678	8.18155e-24	3.13144e-21	Down Regulation
ENSG00000089820	ARHGAP4	-1.12107	1.84795e-23	6.47096e-21	Down Regulation
ENSG00000092758	COL9A3	-1.42436	4.28825e-23	1.35723e-20	Down Regulation
ENSG00000135373	EHF	-1.55586	9.59077e-23	2.76921e-20	Down Regulation
ENSG00000130005	GAMT	-1.21588	2.78743e-21	6.7068e-19	Down Regulation
ENSG00000099994	SUSD2	-2.03035	5.77125e-21	1.27923e-18	Down Regulation
ENSG00000184602	SNN	-1.01101	7.5151e-21	1.60628e-18	Down Regulation
ENSG00000160991	ORAI2	-1.12754	9.83914e-21	2.07606e-18	Down Regulation
ENSG00000142102	PGGHG	-1.34286	2.14605e-20	4.30525e-18	Down Regulation
ENSG00000182871	COL18A1	-1.19479	6.63565e-20	1.24102e-17	Down Regulation
ENSG00000180644	PRF1	-1.75698	3.15367e-18	4.32525e-16	Down Regulation
ENSG00000115756	HPCAL1	-1.79228	5.61249e-18	7.21643e-16	Down Regulation
ENSG00000105696	TMEM59L	-1.53033	6.53373e-18	8.20855e-16	Down Regulation
ENSG00000103811	CTSH	-1.05004	6.7793e-18	8.389e-16	Down Regulation
ENSG00000188488	SERPINA5	-2.18269	9.74635e-18	1.17945e-15	Down Regulation
ENSG00000101986	ABCD1	-1.10693	1.02232e-17	1.22812e-15	Down Regulation
ENSG00000167964	RAB26	-1.14799	4.10475e-17	4.44447e-15	Down Regulation
ENSG00000090539	CHRD	-1.67639	5.98201e-17	6.27082e-15	Down Regulation
ENSG00000136490	LIMD2	-1.49657	6.23769e-17	6.43666e-15	Down Regulation
ENSG00000108244	KRT23	-1.31691	9.78052e-17	9.69685e-15	Down Regulation
ENSG00000103253	HAGHL	-1.05355	1.01097e-16	9.96317e-15	Down Regulation
ENSG00000185924	RTN4RL1	-1.53704	1.15498e-16	1.11815e-14	Down Regulation
ENSG00000131650	KREMEN2	-1.30624	1.37028e-16	1.28869e-14	Down Regulation
ENSG00000175567	UCP2	-1.27893	1.47975e-16	1.37592e-14	Down Regulation
ENSG00000149809	TM7SF2	-1.11298	1.54157e-16	1.41738e-14	Down Regulation
ENSG00000138316	ADAMTS14	-1.60453	1.66948e-16	1.52646e-14	Down Regulation
ENSG00000103888	CEMIP	-1.65079	2.76703e-16	2.43528e-14	Down Regulation
ENSG00000273079	GRIN2B	-1.55829	5.61829e-16	4.79098e-14	Down Regulation
ENSG00000161681	SHANK1	-2.09095	1.65838e-14	1.09174e-12	Down Regulation
ENSG00000059915	PSD	-1.15877	1.97216e-14	1.27285e-12	Down Regulation
ENSG00000158106	RHPN1	-1.04642	3.0026e-14	1.87897e-12	Down Regulation
ENSG00000005513	SOX8	-1.09438	5.26907e-14	3.06425e-12	Down Regulation
ENSG00000136378	ADAMTS7	-1.29572	6.47072e-14	3.69775e-12	Down Regulation
ENSG00000141295	SCRN2	-1.15074	1.72802e-13	8.75071e-12	Down Regulation
ENSG00000239713	APOBEC3G	-6.731	1.76181e-13	8.86722e-12	Down Regulation
ENSG00000146674	IGFBP3	-3.52824	1.84376e-13	9.25138e-12	Down Regulation
ENSG00000061337	LZTS1	-1.21221	2.02503e-13	1.00689e-11	Down Regulation
ENSG00000261949	GFY	-3.05586	4.90406e-13	2.26081e-11	Down Regulation
ENSG00000148803	FUOM	-1.27167	8.84183e-13	3.76992e-11	Down Regulation
ENSG00000102879	CORO1A	-1.82504	1.32228e-12	5.42695e-11	Down Regulation
ENSG00000213023	SYT3	-1.34746	1.38278e-12	5.61919e-11	Down Regulation
ENSG00000235750	KIAA0040	-1.40475	1.51783e-12	6.06322e-11	Down Regulation
ENSG00000116661	FBXO2	-1.06127	3.21565e-12	1.21383e-10	Down Regulation
ENSG00000012171	SEMA3B	-1.05005	4.30802e-12	1.58262e-10	Down Regulation
ENSG00000162490	DRAXIN	-1.14927	5.23423e-12	1.89746e-10	Down Regulation
ENSG00000186577	SMIM29	-1.36468	5.31137e-12	1.9212e-10	Down Regulation
ENSG00000117115	PADI2	-1.25931	5.32384e-12	1.92149e-10	Down Regulation
ENSG00000183018	SPNS2	-1.1184	1.29246e-11	4.28857e-10	Down Regulation
ENSG00000168481	LGI3	-1.42933	1.72902e-11	5.60161e-10	Down Regulation
ENSG00000180739	S1PR5	-1.18066	1.89947e-11	6.082e-10	Down Regulation
ENSG00000101335	MYL9	-1.01673	2.56244e-11	7.98724e-10	Down Regulation
ENSG00000181444	ZNF467	-1.21592	2.92538e-11	9.04998e-10	Down Regulation
ENSG00000126583	PRKCG	-1.45906	3.20263e-11	9.7609e-10	Down Regulation
ENSG00000198959	TGM2	-1.41335	3.22631e-11	9.81489e-10	Down Regulation
ENSG00000168646	AXIN2	-1.09115	8.00707e-11	2.23128e-09	Down Regulation
ENSG00000173267	SNCG	-1.11969	9.43948e-11	2.60226e-09	Down Regulation
ENSG00000171227	TMEM37	-1.44282	1.24478e-10	3.36397e-09	Down Regulation
ENSG00000111087	GLI1	-1.19226	1.4233e-10	3.8027e-09	Down Regulation
ENSG00000163132	MSX1	-1.14256	1.44084e-10	3.84334e-09	Down Regulation
ENSG00000169129	AFAP1L2	-1.91357	1.65075e-10	4.31924e-09	Down Regulation
ENSG00000167363	FN3K	-1.22951	2.00787e-10	5.17956e-09	Down Regulation
ENSG00000074047	GLI2	-1.27678	2.1276e-10	5.42883e-09	Down Regulation
ENSG00000171903	CYP4F11	-1.08162	2.26655e-10	5.76551e-09	Down Regulation
ENSG00000132026	RTBDN	-1.02713	2.36409e-10	5.98587e-09	Down Regulation
ENSG00000111674	ENO2	-1.24861	3.81313e-10	9.17493e-09	Down Regulation
ENSG00000130303	BST2	-2.32393	4.36978e-10	1.03726e-08	Down Regulation
ENSG00000149743	TRPT1	-1.00094	4.60161e-10	1.08812e-08	Down Regulation
ENSG00000162066	AMDHD2	-1.1683	5.54359e-10	1.29047e-08	Down Regulation
ENSG00000142619	PADI3	-2.60625	6.73816e-10	1.54452e-08	Down Regulation
ENSG00000074410	CA12	-1.20584	6.84381e-10	1.56656e-08	Down Regulation
ENSG00000114854	TNNC1	-1.50292	1.04256e-09	2.26963e-08	Down Regulation
ENSG00000120068	HOXB8	-1.25278	1.76019e-09	3.68096e-08	Down Regulation
ENSG00000131771	PPP1R1B	-3.44616	1.99972e-09	4.14501e-08	Down Regulation
ENSG00000204642	HLA-F	-1.33707	3.11872e-09	6.24426e-08	Down Regulation
ENSG00000117266	CDK18	-1.1315	4.21012e-09	8.19209e-08	Down Regulation
ENSG00000124493	GRM4	-1.28564	5.50213e-09	1.04085e-07	Down Regulation
ENSG00000163485	ADORA1	-1.00099	6.5874e-09	1.21952e-07	Down Regulation
ENSG00000105649	RAB3A	-1.31307	8.3489e-09	1.5083e-07	Down Regulation
ENSG00000164620	RELL2	-1.08676	8.89128e-09	1.59057e-07	Down Regulation
ENSG00000168306	ACOX2	-1.19047	9.41839e-09	1.67395e-07	Down Regulation
ENSG00000089472	HEPH	-2.3655	1.00039e-08	1.76656e-07	Down Regulation
ENSG00000172137	CALB2	-1.18388	1.0399e-08	1.82459e-07	Down Regulation
ENSG00000242732	RTL5	-1.20482	1.07834e-08	1.88801e-07	Down Regulation
ENSG00000142798	HSPG2	-1.10057	1.6382e-08	2.77382e-07	Down Regulation
ENSG00000117152	RGS4	-2.85373	2.15355e-08	3.56931e-07	Down Regulation
ENSG00000141293	SKAP1	-1.0936	2.16544e-08	3.58206e-07	Down Regulation
ENSG00000281406	BLACAT1	-1.32686	2.94806e-08	4.71059e-07	Down Regulation
ENSG00000108830	RND2	-1.43506	2.97443e-08	4.73893e-07	Down Regulation
ENSG00000123453	SARDH	-1.32577	3.70795e-08	5.73601e-07	Down Regulation
ENSG00000154358	OBSCN	-1.05337	3.77726e-08	5.83172e-07	Down Regulation
ENSG00000165171	METTL27	-1.02607	4.14994e-08	6.34505e-07	Down Regulation
ENSG00000104808	DHDH	-1.25254	6.09515e-08	9.00485e-07	Down Regulation
ENSG00000135636	DYSF	-1.66903	6.25893e-08	9.21373e-07	Down Regulation
ENSG00000129451	KLK10	-1.04828	6.57274e-08	9.61548e-07	Down Regulation
ENSG00000162745	OLFML2B	-1.19589	9.75637e-08	1.36192e-06	Down Regulation
ENSG00000113140	SPARC	-3.61157	1.02713e-07	1.42896e-06	Down Regulation
ENSG00000149131	SERPING1	-4.32869	1.05235e-07	1.46034e-06	Down Regulation
ENSG00000099822	HCN2	-1.19043	1.0976e-07	1.51801e-06	Down Regulation
ENSG00000176170	SPHK1	-1.03249	1.18821e-07	1.62911e-06	Down Regulation
ENSG00000154764	WNT7A	-3.16092	1.50651e-07	2.02732e-06	Down Regulation
ENSG00000143248	RGS5	-1.50988	1.68112e-07	2.2385e-06	Down Regulation
ENSG00000167608	TMC4	-1.0289	1.69447e-07	2.25446e-06	Down Regulation
ENSG00000196358	NTNG2	-1.93757	1.72607e-07	2.29279e-06	Down Regulation
ENSG00000054179	ENTPD2	-1.20025	1.79478e-07	2.37638e-06	Down Regulation
ENSG00000111801	BTN3A3	-1.44728	2.42426e-07	3.07147e-06	Down Regulation
ENSG00000104953	TLE6	-1.12767	3.91549e-07	4.7106e-06	Down Regulation
ENSG00000077274	CAPN6	-1.78802	3.98181e-07	4.78405e-06	Down Regulation
ENSG00000011028	MRC2	-1.7798	4.14907e-07	4.9554e-06	Down Regulation
ENSG00000165272	AQP3	-1.19074	4.48119e-07	5.29824e-06	Down Regulation
ENSG00000164362	TERT	-1.07576	4.74278e-07	5.56355e-06	Down Regulation
ENSG00000140092	FBLN5	-1.18008	5.54505e-07	6.37738e-06	Down Regulation
ENSG00000197249	SERPINA1	-1.93041	6.84015e-07	7.65818e-06	Down Regulation
ENSG00000059804	SLC2A3	-1.59837	7.17362e-07	7.99346e-06	Down Regulation
ENSG00000064300	NGFR	-1.52101	7.50059e-07	8.29044e-06	Down Regulation
ENSG00000185339	TCN2	-1.41118	7.80494e-07	8.58648e-06	Down Regulation
ENSG00000177494	ZBED2	-1.09546	9.21287e-07	9.89077e-06	Down Regulation
ENSG00000246922	UBAP1L	-1.00105	1.13751e-06	1.19854e-05	Down Regulation
ENSG00000130558	OLFM1	-1.12064	1.30606e-06	1.36218e-05	Down Regulation
ENSG00000197444	OGDHL	-1.19974	1.43492e-06	1.47784e-05	Down Regulation
ENSG00000204287	HLA-DRA	-1.25756	2.18019e-06	2.14731e-05	Down Regulation
ENSG00000172794	RAB37	-1.03519	2.34026e-06	2.28989e-05	Down Regulation
ENSG00000103034	NDRG4	-1.06116	2.47865e-06	2.41239e-05	Down Regulation
ENSG00000146700	SSC4D	-2.04058	2.8373e-06	2.70721e-05	Down Regulation
ENSG00000151224	MAT1A	-1.03127	3.73669e-06	3.45303e-05	Down Regulation
ENSG00000130304	SLC27A1	-1.2509	3.82052e-06	3.51668e-05	Down Regulation
ENSG00000166816	LDHD	-1.42997	3.86206e-06	3.54499e-05	Down Regulation
ENSG00000169169	CPT1C	-1.1916	3.93003e-06	3.59536e-05	Down Regulation
ENSG00000087076	HSD17B14	-1.77749	4.46797e-06	4.00511e-05	Down Regulation
ENSG00000108759	KRT32	-1.94004	4.59527e-06	4.09913e-05	Down Regulation
ENSG00000100346	CACNA1I	-1.65573	4.69491e-06	4.17444e-05	Down Regulation
ENSG00000084710	EFR3B	-1.13275	5.02212e-06	4.41423e-05	Down Regulation
ENSG00000162729	IGSF8	-1.01796	5.35956e-06	4.67945e-05	Down Regulation
ENSG00000198133	TMEM229B	-1.05278	5.45695e-06	4.76195e-05	Down Regulation
ENSG00000175899	A2M	-2.76879	5.72651e-06	4.96559e-05	Down Regulation
ENSG00000102409	BEX4	-5.29833	6.28627e-06	5.39413e-05	Down Regulation
ENSG00000104870	FCGRT	-1.65812	6.57218e-06	5.61312e-05	Down Regulation
ENSG00000187867	PALM3	-1.32305	6.65643e-06	5.67037e-05	Down Regulation
ENSG00000155367	PPM1J	-1.00175	7.51156e-06	6.31708e-05	Down Regulation
ENSG00000250510	GPR162	-1.37076	8.2252e-06	6.84034e-05	Down Regulation
ENSG00000160323	ADAMTS13	-1.03107	9.04794e-06	7.41588e-05	Down Regulation
ENSG00000181085	MAPK15	-1.25525	1.04209e-05	8.36618e-05	Down Regulation
ENSG00000198598	MMP17	-1.12764	1.21644e-05	9.57448e-05	Down Regulation
ENSG00000173805	HAP1	-1.13965	1.30692e-05	0.000101747	Down Regulation
ENSG00000167971	CASKIN1	-1.01258	1.33176e-05	0.000103435	Down Regulation
ENSG00000092096	SLC22A17	-1.19762	1.41812e-05	0.000109216	Down Regulation
ENSG00000125730	C3	-1.8602	1.42277e-05	0.000109486	Down Regulation
ENSG00000008517	IL32	-2.6187	1.52594e-05	0.000116429	Down Regulation
ENSG00000240065	PSMB9	-1.40336	1.53562e-05	0.00011706	Down Regulation
ENSG00000173868	PHOSPHO1	-1.07221	1.58405e-05	0.000120084	Down Regulation
ENSG00000259803	SLC22A31	-1.30059	1.67994e-05	0.000126422	Down Regulation
ENSG00000185664	PMEL	-1.23943	1.72598e-05	0.000129472	Down Regulation
ENSG00000014138	POLA2	-1.46393	1.73584e-05	0.000130034	Down Regulation
ENSG00000087085	ACHE	-1.51199	1.80605e-05	0.000134558	Down Regulation
ENSG00000019582	CD74	-2.33028	1.86538e-05	0.000138353	Down Regulation
ENSG00000104059	FAM189A1	-1.43081	2.09257e-05	0.000153201	Down Regulation
ENSG00000175264	CHST1	-1.1302	2.24866e-05	0.000163465	Down Regulation
ENSG00000159640	ACE	-1.18774	2.2656e-05	0.000164406	Down Regulation
ENSG00000066248	NGEF	-1.07778	2.35306e-05	0.000169482	Down Regulation
ENSG00000182870	GALNT9	-1.90635	2.37051e-05	0.000170515	Down Regulation
ENSG00000162576	MXRA8	-1.03585	2.72968e-05	0.000193309	Down Regulation
ENSG00000181513	ACBD4	-1.23931	2.79212e-05	0.000197476	Down Regulation
ENSG00000169231	THBS3	-1.29213	3.0942e-05	0.000215781	Down Regulation
ENSG00000126218	F10	-1.86889	3.30948e-05	0.000228951	Down Regulation
ENSG00000231389	HLA-DPA1	-1.47111	3.90818e-05	0.000265474	Down Regulation
ENSG00000135447	PPP1R1A	-1.52073	4.61244e-05	0.000308583	Down Regulation
ENSG00000110169	HPX	-1.88346	4.79945e-05	0.000320184	Down Regulation
ENSG00000121716	PILRB	-1.19613	5.22975e-05	0.000344699	Down Regulation
ENSG00000104818	CGB2	-1.73694	5.26314e-05	0.000346206	Down Regulation
ENSG00000147234	FRMPD3	-1.41663	5.5627e-05	0.000363153	Down Regulation
ENSG00000178531	CTXN1	-1.00929	6.142e-05	0.000396568	Down Regulation
ENSG00000108387	SEPTIN4	-1.34437	7.36954e-05	0.000464527	Down Regulation
ENSG00000124225	PMEPA1	-1.23963	7.80401e-05	0.000488668	Down Regulation
ENSG00000182459	TEX19	-1.16631	8.09468e-05	0.00050463	Down Regulation
ENSG00000142347	MYO1F	-1.30231	0.000102903	0.000625863	Down Regulation
ENSG00000185669	SNAI3	-1.01935	0.000108949	0.000658498	Down Regulation
ENSG00000149557	FEZ1	-1.0254	0.000112147	0.000674526	Down Regulation
ENSG00000129946	SHC2	-1.28138	0.000123732	0.00073436	Down Regulation
ENSG00000204252	HLA-DOA	-1.9773	0.000124887	0.00074015	Down Regulation
ENSG00000085741	WNT11	-1.26008	0.000129113	0.000760812	Down Regulation
ENSG00000128564	VGF	-1.49349	0.000131302	0.000770674	Down Regulation
ENSG00000170231	FABP6	-1.23968	0.000147693	0.000857398	Down Regulation
ENSG00000197168	NEK5	-1.327	0.000162154	0.000932797	Down Regulation
ENSG00000235034	C19orf81	-1.22454	0.000174818	0.000995553	Down Regulation
ENSG00000101670	LIPG	-1.09298	0.000179174	0.00101614	Down Regulation
ENSG00000204335	SP5	-1.03413	0.000208816	0.00116459	Down Regulation
ENSG00000168702	LRP1B	-1.53535	0.000221792	0.00122327	Down Regulation
ENSG00000104814	MAP4K1	-1.1058	0.000227804	0.00125391	Down Regulation
ENSG00000185100	ADSS1	-1.01312	0.000241797	0.00132429	Down Regulation
ENSG00000140678	ITGAX	-1.325	0.000253497	0.00137555	Down Regulation
ENSG00000158008	EXTL1	-2.41173	0.000260508	0.00140941	Down Regulation
ENSG00000167772	ANGPTL4	-1.10604	0.000275951	0.00148516	Down Regulation
ENSG00000174460	ZCCHC12	-1.28637	0.000279719	0.00150233	Down Regulation
ENSG00000182866	LCK	-1.99905	0.000282298	0.00151387	Down Regulation
ENSG00000136059	VILL	-1.14617	0.000285242	0.00152749	Down Regulation
ENSG00000204710	SPDYC	-1.3705	0.000285302	0.00152749	Down Regulation
ENSG00000162551	ALPL	-1.63428	0.000307357	0.00162809	Down Regulation
ENSG00000162004	CCDC78	-1.09176	0.000330492	0.00173171	Down Regulation
ENSG00000066230	SLC9A3	-1.81806	0.000333267	0.00174235	Down Regulation
ENSG00000277196	-	-1.14756	0.000339836	0.00177163	Down Regulation
ENSG00000143365	RORC	-1.40059	0.000371305	0.00191086	Down Regulation
ENSG00000129990	SYT5	-1.48199	0.000409211	0.00208185	Down Regulation
ENSG00000095370	SH2D3C	-1.04031	0.000531408	0.00260916	Down Regulation
ENSG00000188760	TMEM198	-1.03329	0.000596736	0.00289622	Down Regulation
ENSG00000107147	KCNT1	-2.1885	0.000638702	0.00306913	Down Regulation
ENSG00000188732	FAM221A	-2.63963	0.000638961	0.00306948	Down Regulation
ENSG00000159217	IGF2BP1	-1.33748	0.00064362	0.00308825	Down Regulation
ENSG00000103723	AP3B2	-1.74647	0.00064758	0.00310363	Down Regulation
ENSG00000115226	FNDC4	-1.30144	0.000652185	0.00311854	Down Regulation
ENSG00000183691	NOG	-2.0808	0.00066997	0.00318221	Down Regulation
ENSG00000136457	CHAD	-1.59826	0.000685931	0.00324491	Down Regulation
ENSG00000121966	CXCR4	-1.40729	0.000713577	0.00335257	Down Regulation
ENSG00000177098	SCN4B	-1.09579	0.000723368	0.00339566	Down Regulation
ENSG00000172061	LRRC15	-2.97922	0.00072447	0.0033989	Down Regulation
ENSG00000159167	STC1	-3.39361	0.000737711	0.00345118	Down Regulation
ENSG00000088827	SIGLEC1	-2.28561	0.000752794	0.00351674	Down Regulation
ENSG00000105852	PON3	-1.00475	0.000798999	0.00371257	Down Regulation
ENSG00000171174	RBKS	-1.34961	0.000903449	0.00412807	Down Regulation
ENSG00000088386	SLC15A1	-2.24049	0.000903471	0.00412807	Down Regulation
ENSG00000198400	NTRK1	-1.60818	0.000957244	0.00433049	Down Regulation
ENSG00000149380	P4HA3	-1.16453	0.000967604	0.00437135	Down Regulation
ENSG00000105427	CNFN	-1.0662	0.00107768	0.00480459	Down Regulation
ENSG00000002726	AOC1	-1.1284	0.00110108	0.00489905	Down Regulation
ENSG00000105479	ODAD1	-1.0311	0.00113096	0.00501977	Down Regulation
ENSG00000149925	ALDOA	-1.00956	0.00115138	0.00510354	Down Regulation
ENSG00000169627	BOLA2B	-1.91855	0.0012086	0.00532561	Down Regulation
ENSG00000163273	NPPC	-2.70823	0.00122933	0.00540394	Down Regulation
ENSG00000061656	SPAG4	-1.18898	0.00132962	0.00577232	Down Regulation
ENSG00000185198	PRSS57	-2.27278	0.00138016	0.0059509	Down Regulation
ENSG00000204052	LRRC73	-1.21615	0.0014098	0.00605966	Down Regulation
ENSG00000143882	ATP6V1C2	-1.04459	0.00141906	0.00609471	Down Regulation
ENSG00000153404	PLEKHG4B	-2.27096	0.00147017	0.00628632	Down Regulation
ENSG00000116032	GRIN3B	-1.6367	0.00151237	0.00643835	Down Regulation
ENSG00000130066	SAT1	-1.17512	0.00152298	0.00647679	Down Regulation
ENSG00000100298	APOBEC3H	-1.306	0.00155686	0.00660724	Down Regulation
ENSG00000187595	ZNF385C	-1.23068	0.00180118	0.00750856	Down Regulation
ENSG00000171431	KRT20	-1.3486	0.00182755	0.00759923	Down Regulation
ENSG00000100299	ARSA	-1.21161	0.00197286	0.00811731	Down Regulation
ENSG00000168237	GLYCTK	-1.22961	0.00197614	0.00812675	Down Regulation
ENSG00000183878	UTY	-4.72723	0.00207252	0.00847231	Down Regulation
ENSG00000157782	CABP1	-1.22481	0.00209746	0.0085615	Down Regulation
ENSG00000111186	WNT5B	-1.43237	0.00220529	0.00893295	Down Regulation
ENSG00000149294	NCAM1	-1.81831	0.00221974	0.00898266	Down Regulation
ENSG00000160284	SPATC1L	-2.64293	0.00224948	0.00908738	Down Regulation
ENSG00000167183	PRR15L	-1.6487	0.00235396	0.00944224	Down Regulation
ENSG00000167757	KLK11	-2.56222	0.00255244	0.0101337	Down Regulation
ENSG00000143369	ECM1	-1.10222	0.00257684	0.0102069	Down Regulation
ENSG00000178685	PARP10	-1.04709	0.00257846	0.0102084	Down Regulation
ENSG00000139714	MORN3	-1.10696	0.00257981	0.0102113	Down Regulation
ENSG00000135604	STX11	-1.05886	0.00259164	0.0102556	Down Regulation
ENSG00000134533	RERG	-2.41494	0.00264971	0.0104603	Down Regulation
ENSG00000186648	CARMIL3	-1.35694	0.002918	0.0113856	Down Regulation
ENSG00000223865	HLA-DPB1	-1.58439	0.00304529	0.0118039	Down Regulation
ENSG00000151006	PRSS53	-1.05703	0.00329816	0.0126766	Down Regulation
ENSG00000103485	QPRT	-1.60137	0.00337142	0.0129279	Down Regulation
ENSG00000106128	GHRHR	-2.84032	0.00378867	0.0143014	Down Regulation
ENSG00000168961	LGALS9	-1.47836	0.0041	0.0152803	Down Regulation
ENSG00000254901	BORCS8	-1.10646	0.0041691	0.0154957	Down Regulation
ENSG00000196126	HLA-DRB1	-1.22582	0.00418883	0.015562	Down Regulation
ENSG00000100373	UPK3A	-3.63437	0.00441932	0.0162896	Down Regulation
ENSG00000153789	CIBAR2	-1.27614	0.00449414	0.0165284	Down Regulation
ENSG00000174332	GLIS1	-1.14679	0.00458979	0.0168275	Down Regulation
ENSG00000115461	IGFBP5	-1.41418	0.00463182	0.0169514	Down Regulation
ENSG00000165507	DEPP1	-1.35928	0.00463637	0.0169643	Down Regulation
ENSG00000196169	KIF19	-1.12644	0.00483667	0.0175838	Down Regulation
ENSG00000144649	GASK1A	-1.2718	0.00498633	0.0180363	Down Regulation
ENSG00000184163	C1QTNF12	-1.73018	0.00507634	0.0183276	Down Regulation
ENSG00000144596	GRIP2	-1.01054	0.00514719	0.0185366	Down Regulation
ENSG00000104903	LYL1	-2.65727	0.00518038	0.0186358	Down Regulation
ENSG00000165125	TRPV6	-1.3042	0.00521583	0.0187428	Down Regulation
ENSG00000123405	NFE2	-1.12216	0.00541829	0.01935	Down Regulation
ENSG00000166546	BEAN1	-1.10044	0.00547996	0.0195469	Down Regulation
ENSG00000175084	DES	-1.00193	0.00576889	0.0203874	Down Regulation
ENSG00000188833	ENTPD8	-1.10001	0.00590288	0.0208163	Down Regulation
ENSG00000008516	MMP25	-1.17228	0.00616178	0.0215983	Down Regulation
ENSG00000232859	LYRM9	-1.44429	0.00638992	0.0222478	Down Regulation
ENSG00000161180	CCDC116	-1.40053	0.00656856	0.022783	Down Regulation
ENSG00000235169	SMIM1	-1.08648	0.00670065	0.02316	Down Regulation
ENSG00000214107	MAGEB1	-1.66398	0.00734368	0.0250388	Down Regulation
ENSG00000169427	KCNK9	-1.72297	0.00735182	0.0250562	Down Regulation
ENSG00000213085	CFAP45	-1.38865	0.00743548	0.0253099	Down Regulation
ENSG00000104081	BMF	-1.12766	0.00836654	0.0279321	Down Regulation
ENSG00000115596	WNT6	-1.05355	0.00840877	0.0280407	Down Regulation
ENSG00000196420	S100A5	-1.21607	0.00846218	0.0281923	Down Regulation
ENSG00000198520	ARMH1	-1.12387	0.00923737	0.030339	Down Regulation
ENSG00000126337	KRT36	-2.82988	0.00930541	0.0305016	Down Regulation
ENSG00000214279	SCART1	-1.22745	0.00945918	0.0309194	Down Regulation
ENSG00000104371	DKK4	-2.10603	0.00951221	0.0310308	Down Regulation
ENSG00000135960	EDAR	-2.43673	0.00957932	0.031182	Down Regulation
ENSG00000171051	FPR1	-2.21468	0.00980366	0.0318116	Down Regulation
ENSG00000135374	ELF5	-1.60937	0.00984901	0.0319273	Down Regulation
ENSG00000177096	PHETA2	-2.23698	0.0100368	0.0324338	Down Regulation
ENSG00000175877	TMEM270	-1.29546	0.0101911	0.0328485	Down Regulation
ENSG00000114374	USP9Y	-4.10067	0.0102685	0.0330658	Down Regulation
ENSG00000005102	MEOX1	-3.32665	0.010282	0.0331027	Down Regulation
ENSG00000163286	ALPG	-1.85469	0.0105839	0.0339219	Down Regulation
ENSG00000162949	CAPN13	-1.69145	0.0107283	0.0343446	Down Regulation
ENSG00000105675	ATP4A	-1.57969	0.0112331	0.0357478	Down Regulation
ENSG00000164841	TMEM74	-3.71683	0.0113433	0.0360611	Down Regulation
ENSG00000164379	FOXQ1	-1.6281	0.0113846	0.0361643	Down Regulation
ENSG00000125510	OPRL1	-1.85249	0.011721	0.0370826	Down Regulation
ENSG00000132781	MUTYH	-1.22025	0.0121272	0.0381843	Down Regulation
ENSG00000160862	AZGP1	-1.45837	0.0129328	0.0402893	Down Regulation
ENSG00000089127	OAS1	-1.55506	0.0132164	0.0409864	Down Regulation
ENSG00000104889	RNASEH2A	-1.63801	0.0133397	0.04133	Down Regulation
ENSG00000080573	COL5A3	-1.86823	0.0140103	0.0430269	Down Regulation
ENSG00000107831	FGF8	-1.51981	0.0140256	0.0430599	Down Regulation
ENSG00000100604	CHGA	-2.63768	0.0140593	0.0431374	Down Regulation
ENSG00000222009	BTBD19	-1.00026	0.0141193	0.0432567	Down Regulation
ENSG00000170667	RASA4B	-1.48644	0.0141502	0.0433433	Down Regulation
ENSG00000149922	TBX6	-1.08543	0.0142219	0.0434982	Down Regulation
ENSG00000166856	GPR182	-2.13911	0.0150039	0.0455599	Down Regulation
ENSG00000204291	COL15A1	-2.06951	0.0152646	0.0462236	Down Regulation
ENSG00000152661	GJA1	-1.39657	0.0152797	0.0462609	Down Regulation
ENSG00000122735	DNAI1	-1.29888	0.0152856	0.0462701	Down Regulation
ENSG00000175175	PPM1E	-2.55754	0.0153243	0.0463703	Down Regulation
ENSG00000008118	CAMK1G	-1.93314	0.01546	0.0466607	Down Regulation
ENSG00000186007	LEMD1	-1.4065	0.0156963	0.0473219	Down Regulation
ENSG00000145920	CPLX2	-1.58202	0.0160074	0.0481186	Down Regulation
ENSG00000143127	ITGA10	-1.23587	0.0162385	0.0486889	Down Regulation
ENSG00000178597	PSAPL1	-1.24447	0.0165131	0.0493504	Down Regulation
ENSG00000167749	KLK4	-1.10499	0.0166265	0.0496171	Down Regulation
ENSG00000105467	SYNGR4	-2.78165	0.0168236	0.0501236	Down Regulation
ENSG00000142538	PTH2	-1.05008	0.0169289	0.0503517	Down Regulation
ENSG00000160471	COX6B2	-1.19655	0.0173627	0.0514412	Down Regulation
ENSG00000166333	ILK	-2.06327	0.018428	0.0541682	Down Regulation
ENSG00000184524	CEND1	-1.78703	0.0184921	0.0543275	Down Regulation
ENSG00000116035	VAX2	-1.24427	0.018613	0.0546339	Down Regulation
ENSG00000121898	CPXM2	-2.36965	0.0188908	0.0553507	Down Regulation
ENSG00000205238	SPDYE2	-1.51012	0.0191937	0.0560636	Down Regulation
ENSG00000174498	IGDCC3	-1.27769	0.0191988	0.0560636	Down Regulation
ENSG00000099365	STX1B	-1.58177	0.0197903	0.0574442	Down Regulation
ENSG00000168542	COL3A1	-2.79851	0.0201202	0.0582775	Down Regulation
ENSG00000204301	NOTCH4	-1.25372	0.0201932	0.0584299	Down Regulation
ENSG00000160055	TMEM234	-1.10655	0.0210193	0.060436	Down Regulation
ENSG00000171487	NLRP5	-1.03418	0.0214033	0.0613793	Down Regulation
ENSG00000105889	STEAP1B	-1.93521	0.0216082	0.0618657	Down Regulation
ENSG00000178226	PRSS36	-1.92064	0.0221505	0.0631351	Down Regulation
ENSG00000170498	KISS1	-2.6944	0.0222015	0.0632444	Down Regulation
ENSG00000188282	RUFY4	-3.12957	0.0232881	0.0657307	Down Regulation
ENSG00000273706	LHX1	-1.59556	0.0233091	0.0657699	Down Regulation
ENSG00000188672	RHCE	-2.29361	0.0240749	0.0675689	Down Regulation
ENSG00000111452	ADGRD1	-1.33868	0.0251903	0.0703277	Down Regulation
ENSG00000214872	SMTNL1	-1.33687	0.0256546	0.0713577	Down Regulation
ENSG00000143110	C1orf162	-2.79263	0.0259933	0.0721171	Down Regulation
ENSG00000131096	PYY	-1.54964	0.0261888	0.0725858	Down Regulation
ENSG00000079393	DUSP13	-1.42548	0.0262943	0.072817	Down Regulation
ENSG00000135094	SDS	-1.53833	0.0264575	0.0731827	Down Regulation
ENSG00000099998	GGT5	-2.79258	0.0268051	0.0739951	Down Regulation
ENSG00000184343	SRPK3	-1.32653	0.02739	0.0754072	Down Regulation
ENSG00000144847	IGSF11	-2.79433	0.0284882	0.0778966	Down Regulation
ENSG00000144671	SLC22A14	-1.68704	0.0294668	0.0802125	Down Regulation
ENSG00000163075	CFAP221	-2.54651	0.0300456	0.0815049	Down Regulation
ENSG00000075340	ADD2	-2.13245	0.0301144	0.0816647	Down Regulation
ENSG00000169994	MYO7B	-1.74956	0.0305489	0.0825694	Down Regulation
ENSG00000132821	VSTM2L	-1.89138	0.0308858	0.0833993	Down Regulation
ENSG00000100031	GGT1	-1.90974	0.0326872	0.0876451	Down Regulation
ENSG00000079385	CEACAM1	-1.03891	0.03308	0.0885109	Down Regulation
ENSG00000185885	IFITM1	-1.01508	0.0335356	0.0895115	Down Regulation
ENSG00000133424	LARGE1	-1.3101	0.0339055	0.0902129	Down Regulation
ENSG00000212901	KRTAP3-1	-3.75733	0.0342861	0.0909872	Down Regulation
ENSG00000133055	MYBPH	-2.88706	0.0344124	0.0912894	Down Regulation
ENSG00000088882	CPXM1	-1.26903	0.0354533	0.0936583	Down Regulation
ENSG00000213397	HAUS7	-1.65234	0.0358134	0.0944578	Down Regulation
ENSG00000114349	GNAT1	-1.22402	0.0364229	0.0957555	Down Regulation
ENSG00000163357	DCST1	-1.33377	0.0376215	0.0982588	Down Regulation
ENSG00000111859	NEDD9	-1.30261	0.0403434	0.104087	Down Regulation
ENSG00000163520	FBLN2	-1.28351	0.0418873	0.107414	Down Regulation
ENSG00000175463	TBC1D10C	-1.11907	0.0421802	0.108047	Down Regulation
ENSG00000149599	DUSP15	-2.69449	0.0450514	0.113965	Down Regulation
ENSG00000066056	TIE1	-2.59892	0.045109	0.114093	Down Regulation
ENSG00000135702	CHST5	-2.56602	0.0452107	0.114245	Down Regulation
ENSG00000171236	LRG1	-1.89351	0.0452308	0.114278	Down Regulation
ENSG00000188389	PDCD1	-3.65102	0.046384	0.116833	Down Regulation
ENSG00000215910	C1orf167	-1.7508	0.0475678	0.119249	Down Regulation
ENSG00000008056	SYN1	-2.00599	0.0479668	0.120048	Down Regulation

## Sheet: Table S5. TCGA-COAD
Table S5. HPCAL1-associated genes in TCGA-COAD
gene_name	gene_id	log2FoldChange（High/Low)	pvalue	padj	Regulation
AL162581.1	ENSG00000202198	-5.67652	1.59e-140	3.35e-136	Negative regulation
RNU1-88P	ENSG00000238554	-5.08585	6.52e-19	1.35e-17	Negative regulation
MIR3609	ENSG00000266019	-4.96638	7.72e-31	1.52e-28	Negative regulation
AL390318.1	ENSG00000279819	-4.89505	3.43e-07	1.34e-06	Negative regulation
RN7SKP203	ENSG00000200488	-4.89465	1.21e-13	1.11e-12	Negative regulation
RNY3	ENSG00000202354	-4.84779	6.38e-05	0.000179542	Negative regulation
SCARNA5	ENSG00000252010	-4.81617	1.58e-86	2.22e-82	Negative regulation
RN7SKP9	ENSG00000201793	-4.72209	7.3e-36	3.76e-33	Negative regulation
RN7SKP255	ENSG00000200312	-4.68651	9.99e-16	1.23e-14	Negative regulation
AL139120.1	ENSG00000233340	-4.66783	1.06e-11	7.44e-11	Negative regulation
AL139274.1	ENSG00000218313	-4.6509	1.51e-16	2.12e-15	Negative regulation
RNY1	ENSG00000201098	-4.64493	3.11e-29	4.44e-27	Negative regulation
AL355075.4	ENSG00000259001	-4.58128	5.32e-50	1.07e-46	Negative regulation
AL589655.1	ENSG00000218521	-4.53327	1.83e-08	8.42e-08	Negative regulation
RN7SKP227	ENSG00000201315	-4.52139	0.000709939	0.00168388	Negative regulation
AC096741.1	ENSG00000251171	-4.51906	9.16e-15	9.81e-14	Negative regulation
AC087286.1	ENSG00000259276	-4.49284	3.99e-15	4.51e-14	Negative regulation
RNU1-11P	ENSG00000206702	-4.47582	3.08e-15	3.53e-14	Negative regulation
AL606517.2	ENSG00000234784	-4.44825	1.82e-07	7.36e-07	Negative regulation
RNVU1-2	ENSG00000238825	-4.44463	4.78e-20	1.21e-18	Negative regulation
AL606517.1	ENSG00000233877	-4.40901	1.82e-12	1.42e-11	Negative regulation
SNORA12	ENSG00000212464	-4.37415	1.34e-72	7.06e-69	Negative regulation
TMEM14EP	ENSG00000221962	-4.35389	7.73e-27	6.91e-25	Negative regulation
IFNK	ENSG00000147896	-4.34906	2.05e-16	2.81e-15	Negative regulation
SCARNA3	ENSG00000252906	-4.33573	2.11e-19	4.74e-18	Negative regulation
EDDM3CP	ENSG00000234060	-4.31322	3.63e-06	1.22e-05	Negative regulation
USP12-AS1	ENSG00000232162	-4.29153	1.3e-15	1.57e-14	Negative regulation
LPP-AS1	ENSG00000224563	-4.28729	1.77e-09	9.29e-09	Negative regulation
AC023813.2	ENSG00000260033	-4.27414	1.16e-17	1.93e-16	Negative regulation
SNORA74A	ENSG00000200959	-4.27206	2.22e-51	4.68e-48	Negative regulation
RNU2-59P	ENSG00000222414	-4.24557	2.26e-13	1.98e-12	Negative regulation
HSPE1P13	ENSG00000225900	-4.22955	4.36e-17	6.68e-16	Negative regulation
SCARNA10	ENSG00000239002	-4.22211	1.57e-75	1.11e-71	Negative regulation
AC010997.6	ENSG00000279814	-4.20399	1.11e-11	7.78e-11	Negative regulation
AC105224.1	ENSG00000267591	-4.19728	5.91e-07	2.23e-06	Negative regulation
AC100800.1	ENSG00000187229	-4.19555	3.89e-12	2.88e-11	Negative regulation
AL034349.1	ENSG00000224733	-4.18527	9.96e-24	4.93e-22	Negative regulation
SMAD1-AS2	ENSG00000250582	-4.18026	1.82e-17	2.96e-16	Negative regulation
RN7SKP71	ENSG00000201428	-4.16837	7.52e-12	5.39e-11	Negative regulation
AC010480.1	ENSG00000279883	-4.16556	2.22e-17	3.56e-16	Negative regulation
SNORA49	ENSG00000208892	-4.16161	4.91e-33	1.57e-30	Negative regulation
RN7SKP186	ENSG00000202241	-4.16138	0.00372768	0.00777574	Negative regulation
AC055733.1	ENSG00000249098	-4.13039	7.44e-14	6.98e-13	Negative regulation
RN7SKP8	ENSG00000222969	-4.12407	1.7e-09	8.91e-09	Negative regulation
BMP2KL	ENSG00000204113	-4.11486	2.29e-21	7.39e-20	Negative regulation
SNORA37	ENSG00000207233	-4.11294	6e-30	1e-27	Negative regulation
RASA2-IT1	ENSG00000250170	-4.10569	1.7e-19	3.89e-18	Negative regulation
MTND2P2	ENSG00000229954	-4.09017	1.05e-09	5.69e-09	Negative regulation
CCNJP2	ENSG00000223896	-4.08046	1.19e-12	9.42e-12	Negative regulation
AL391863.2	ENSG00000234361	-4.07805	4.92e-17	7.47e-16	Negative regulation
AC011939.2	ENSG00000261544	-4.06512	1.98e-18	3.78e-17	Negative regulation
RNU5D-1	ENSG00000200169	-4.05985	7.43e-28	8.02e-26	Negative regulation
AC100763.1	ENSG00000254865	-4.05663	4.24e-10	2.42e-09	Negative regulation
AC008833.1	ENSG00000276214	-4.05207	1.74e-06	6.16e-06	Negative regulation
AP004289.2	ENSG00000237704	-4.0504	3.11e-09	1.58e-08	Negative regulation
RNU5B-1	ENSG00000200156	-4.04754	2.43e-20	6.5e-19	Negative regulation
AC108102.1	ENSG00000272406	-4.04302	1.48e-17	2.44e-16	Negative regulation
AC241520.1	ENSG00000236576	-4.02993	2.53e-19	5.59e-18	Negative regulation
AC016542.2	ENSG00000279502	-4.02631	7.65e-22	2.69e-20	Negative regulation
AC097639.2	ENSG00000270377	-4.02122	1.7e-08	7.83e-08	Negative regulation
MAGI1-AS1	ENSG00000240175	-4.01692	3.16e-19	6.83e-18	Negative regulation
7SK	ENSG00000271394	-4.01319	1.33e-06	4.77e-06	Negative regulation
AP000659.1	ENSG00000274303	-4.01247	6.5e-12	4.7e-11	Negative regulation
DPRXP1	ENSG00000224323	-4.01168	1.4e-11	9.68e-11	Negative regulation
AC106873.1	ENSG00000228368	-4.00551	9.73e-23	3.92e-21	Negative regulation
FOXN3-AS2	ENSG00000259073	-3.98367	3.23e-09	1.64e-08	Negative regulation
RN7SL683P	ENSG00000242330	-3.97828	1.48e-08	6.87e-08	Negative regulation
FAF1-AS1	ENSG00000225767	-3.9762	2.71e-29	3.93e-27	Negative regulation
DTD1-AS1	ENSG00000233993	-3.97139	3.63e-16	4.76e-15	Negative regulation
Z84478.1	ENSG00000235347	-3.96792	2.48e-19	5.49e-18	Negative regulation
RN7SKP48	ENSG00000201901	-3.96785	0.000391879	0.000970794	Negative regulation
AC078860.1	ENSG00000212461	-3.95558	6.44e-09	3.14e-08	Negative regulation
PDHA1P1	ENSG00000270772	-3.95529	2.44e-19	5.42e-18	Negative regulation
RN7SL57P	ENSG00000242256	-3.95201	9.57e-19	1.93e-17	Negative regulation
SCARNA1	ENSG00000252947	-3.95082	2.54e-24	1.41e-22	Negative regulation
E2F3-IT1	ENSG00000224707	-3.94751	2.45e-18	4.6e-17	Negative regulation
AC016542.3	ENSG00000280166	-3.94727	2.4e-17	3.83e-16	Negative regulation
PIGFP2	ENSG00000234881	-3.94723	8.16e-07	3.02e-06	Negative regulation
HSPE1P28	ENSG00000230081	-3.94544	2.29e-07	9.13e-07	Negative regulation
AC022022.2	ENSG00000270421	-3.94174	4.08e-07	1.58e-06	Negative regulation
RAD51AP1P1	ENSG00000214283	-3.93759	6.81e-12	4.9e-11	Negative regulation
AC064874.1	ENSG00000222007	-3.93423	1.53e-17	2.52e-16	Negative regulation
AC026124.1	ENSG00000250280	-3.93136	1.5e-20	4.23e-19	Negative regulation
AC004865.1	ENSG00000236274	-3.93089	7.56e-14	7.08e-13	Negative regulation
EIF4E2P1	ENSG00000213384	-3.92961	2.13e-07	8.53e-07	Negative regulation
AL162584.1	ENSG00000227068	-3.92699	2.92e-19	6.37e-18	Negative regulation
AC084783.1	ENSG00000261072	-3.91474	1.26e-16	1.79e-15	Negative regulation
SNRPGP18	ENSG00000257979	-3.91439	7.75e-07	2.88e-06	Negative regulation
MTCYBP32	ENSG00000229794	-3.9067	1.94e-06	6.83e-06	Negative regulation
SNORA22C	ENSG00000207344	-3.90654	3.13e-31	6.98e-29	Negative regulation
AC027279.4	ENSG00000280190	-3.89984	6.77e-13	5.56e-12	Negative regulation
METTL21AP1	ENSG00000229623	-3.89941	3.54e-11	2.32e-10	Negative regulation
RNU2-23P	ENSG00000222477	-3.89723	0.000215075	0.000556648	Negative regulation
NFIA-AS1	ENSG00000237853	-3.88925	2e-27	2e-25	Negative regulation
RN7SL141P	ENSG00000243398	-3.87626	4.49e-09	2.24e-08	Negative regulation
CHCHD4P5	ENSG00000225222	-3.87456	9.92e-10	5.38e-09	Negative regulation
AL356776.1	ENSG00000217512	-3.87305	5.22e-14	5e-13	Negative regulation
AP003696.1	ENSG00000253385	-3.8647	9.95e-24	4.93e-22	Negative regulation
CELF2-AS2	ENSG00000237986	-3.86327	8.97e-10	4.91e-09	Negative regulation
RPL17P17	ENSG00000223409	-3.85879	6.57e-12	4.74e-11	Negative regulation
AC007494.2	ENSG00000260744	-3.85792	3.55e-34	1.46e-31	Negative regulation
AC012555.2	ENSG00000257754	-3.85395	7.58e-11	4.74e-10	Negative regulation
AL157402.2	ENSG00000261573	-3.83654	9.46e-09	4.51e-08	Negative regulation
RAD17P2	ENSG00000223724	-3.82623	8.33e-16	1.03e-14	Negative regulation
RPAP2P1	ENSG00000270874	-3.82306	6.25e-20	1.56e-18	Negative regulation
AC007496.1	ENSG00000260194	-3.82157	6.16e-19	1.28e-17	Negative regulation
AF107885.2	ENSG00000259103	-3.8208	6.24e-11	3.95e-10	Negative regulation
AL513188.1	ENSG00000233848	-3.8201	6.15e-12	4.46e-11	Negative regulation
AL136320.1	ENSG00000230322	-3.81548	3.52e-16	4.62e-15	Negative regulation
RN7SL151P	ENSG00000244230	-3.80695	2.67e-20	7.07e-19	Negative regulation
AC104982.2	ENSG00000263477	-3.80345	1.47e-25	1.02e-23	Negative regulation
AL512326.3	ENSG00000225711	-3.80342	3.3e-21	1.04e-19	Negative regulation
RNU6-681P	ENSG00000200882	-3.80242	4.58e-07	1.76e-06	Negative regulation
SNORA23	ENSG00000201998	-3.79434	9.39e-61	3.3e-57	Negative regulation
MTND1P32	ENSG00000232282	-3.79075	1.69e-09	8.87e-09	Negative regulation
AC130895.1	ENSG00000258337	-3.78407	1.03e-12	8.23e-12	Negative regulation
H2BC3	ENSG00000276410	-3.7818	1.33e-21	4.45e-20	Negative regulation
RC3H1-IT1	ENSG00000236535	-3.78013	4.18e-24	2.23e-22	Negative regulation
NIP7P3	ENSG00000218428	-3.77855	5.34e-20	1.34e-18	Negative regulation
AL137779.3	ENSG00000259161	-3.77499	2.08e-17	3.35e-16	Negative regulation
Y_RNA	ENSG00000202141	-3.77075	0.000230536	0.000593929	Negative regulation
RN7SL801P	ENSG00000241230	-3.76924	2.17e-09	1.12e-08	Negative regulation
DOCK4-AS1	ENSG00000225572	-3.76856	1.53e-20	4.33e-19	Negative regulation
RNU2-61P	ENSG00000223001	-3.76775	0.00179189	0.00396824	Negative regulation
ZBTB20-AS5	ENSG00000242290	-3.76014	3.25e-15	3.71e-14	Negative regulation
AC069079.1	ENSG00000235279	-3.7596	2.31e-06	8.03e-06	Negative regulation
AC022778.1	ENSG00000254060	-3.75566	1.34e-09	7.15e-09	Negative regulation
AC002381.1	ENSG00000228341	-3.74897	5.98e-12	4.34e-11	Negative regulation
Y_RNA	ENSG00000202222	-3.74413	2.42e-11	1.62e-10	Negative regulation
AL513412.1	ENSG00000224972	-3.74188	3.54e-20	9.19e-19	Negative regulation
RNU6-942P	ENSG00000199872	-3.73718	8.51e-21	2.49e-19	Negative regulation
RNVU1-2A	ENSG00000278099	-3.73617	2.84e-09	1.45e-08	Negative regulation
RNA5SP33	ENSG00000252496	-3.72909	1.93e-08	8.85e-08	Negative regulation
STX18-IT1	ENSG00000248221	-3.72879	1.04e-16	1.5e-15	Negative regulation
SCARNA7	ENSG00000238741	-3.71859	1.57e-55	4.15e-52	Negative regulation
AC046158.1	ENSG00000260733	-3.71809	6.11e-17	9.12e-16	Negative regulation
AC007431.1	ENSG00000263499	-3.71803	2.7e-27	2.63e-25	Negative regulation
PPFIA1P1	ENSG00000271639	-3.71638	1.23e-19	2.92e-18	Negative regulation
RPS27AP8	ENSG00000237483	-3.71628	1.47e-14	1.52e-13	Negative regulation
MTND4P32	ENSG00000226056	-3.71622	9.11e-11	5.64e-10	Negative regulation
AC011120.1	ENSG00000264196	-3.71554	3.99e-22	1.47e-20	Negative regulation
ANKRD44-IT1	ENSG00000236977	-3.70711	3.59e-29	5.06e-27	Negative regulation
AC009948.3	ENSG00000279598	-3.70584	1.23e-23	5.98e-22	Negative regulation
SPATA13-AS1	ENSG00000227213	-3.70232	2.73e-22	1.02e-20	Negative regulation
AL356057.1	ENSG00000217488	-3.6948	5.95e-10	3.33e-09	Negative regulation
AL591719.1	ENSG00000228076	-3.69321	3.26e-12	2.45e-11	Negative regulation
AC078962.3	ENSG00000256314	-3.67592	1.12e-16	1.6e-15	Negative regulation
Y_RNA	ENSG00000207286	-3.67463	6.21e-06	2.03e-05	Negative regulation
AC009303.3	ENSG00000272895	-3.66443	2.56e-12	1.94e-11	Negative regulation
AL731577.1	ENSG00000226899	-3.6642	7.03e-26	5.25e-24	Negative regulation
ORM1	ENSG00000229314	-3.65715	1.04e-44	1.42e-41	Negative regulation
AC120349.2	ENSG00000279366	-3.65357	1.85e-06	6.51e-06	Negative regulation
AC090220.1	ENSG00000266965	-3.65071	1.57e-16	2.19e-15	Negative regulation
AL354794.1	ENSG00000236733	-3.65047	5.98e-13	4.94e-12	Negative regulation
Y_RNA	ENSG00000201343	-3.64892	9.85e-09	4.68e-08	Negative regulation
AC008277.2	ENSG00000270893	-3.64762	9.83e-11	6.06e-10	Negative regulation
ATG10-AS1	ENSG00000248192	-3.64515	0.000200894	0.000522283	Negative regulation
RNU4ATAC16P	ENSG00000221439	-3.64352	6.64e-12	4.79e-11	Negative regulation
CREB3L2-AS1	ENSG00000237243	-3.6418	2.22e-19	4.96e-18	Negative regulation
TAS2R30	ENSG00000256188	-3.64124	3.34e-32	8.55e-30	Negative regulation
AC012568.1	ENSG00000259202	-3.63974	7.49e-12	5.37e-11	Negative regulation
PRICKLE2-AS3	ENSG00000226017	-3.63894	6.59e-18	1.15e-16	Negative regulation
AL353662.1	ENSG00000227383	-3.63713	1.67e-17	2.73e-16	Negative regulation
MIR3140	ENSG00000264678	-3.63687	0.000282062	0.000715583	Negative regulation
Y_RNA	ENSG00000206779	-3.63615	1.31e-08	6.13e-08	Negative regulation
SNORA53	ENSG00000212443	-3.63339	4.1e-80	4.33e-76	Negative regulation
AC007496.3	ENSG00000280392	-3.63009	3.94e-35	1.84e-32	Negative regulation
RN7SL430P	ENSG00000243911	-3.62806	8.58e-13	6.94e-12	Negative regulation
AC003989.1	ENSG00000227948	-3.62653	5.56e-18	9.8e-17	Negative regulation
AC010359.1	ENSG00000252904	-3.62539	6.07e-06	1.99e-05	Negative regulation
AC106827.1	ENSG00000203647	-3.62425	3.63e-11	2.37e-10	Negative regulation
AP000751.1	ENSG00000206847	-3.62093	4.23e-14	4.11e-13	Negative regulation
AC124069.1	ENSG00000253168	-3.62008	2.2e-19	4.93e-18	Negative regulation
RNU5A-1	ENSG00000199568	-3.61878	2.75e-22	1.03e-20	Negative regulation
AL353771.1	ENSG00000228988	-3.6167	1.49e-14	1.54e-13	Negative regulation
AC012150.2	ENSG00000275278	-3.61299	2.77e-30	4.89e-28	Negative regulation
AC009509.4	ENSG00000256557	-3.61099	1.07e-07	4.46e-07	Negative regulation
FBXO40	ENSG00000163833	-3.60999	1.84e-20	5.1e-19	Negative regulation
AC069431.2	ENSG00000270554	-3.6079	1.17e-20	3.34e-19	Negative regulation
ADAD1P2	ENSG00000267511	-3.59862	1.75e-05	5.35e-05	Negative regulation
ANGPTL3	ENSG00000132855	-3.59806	5.9e-68	2.49e-64	Negative regulation
AC125612.1	ENSG00000257169	-3.59741	3.58e-09	1.81e-08	Negative regulation
AC013467.1	ENSG00000270799	-3.59137	7.43e-22	2.61e-20	Negative regulation
AC005183.1	ENSG00000271500	-3.59113	3.43e-32	8.71e-30	Negative regulation
AL512604.1	ENSG00000228292	-3.58869	9e-22	3.1e-20	Negative regulation
AC004672.1	ENSG00000249028	-3.58536	1.5e-25	1.04e-23	Negative regulation
RNVU1-7	ENSG00000206585	-3.58104	2.1e-30	3.81e-28	Negative regulation
AL357054.1	ENSG00000219712	-3.58043	1.87e-11	1.27e-10	Negative regulation
AL390774.2	ENSG00000230826	-3.57804	1.3e-23	6.25e-22	Negative regulation
AC018607.1	ENSG00000254325	-3.57687	4.67e-09	2.32e-08	Negative regulation
HMGB1P51	ENSG00000270986	-3.56853	3.51e-19	7.56e-18	Negative regulation
AC021237.1	ENSG00000250267	-3.56681	4.32e-19	9.2e-18	Negative regulation
AL391097.1	ENSG00000223492	-3.56594	1.31e-06	4.73e-06	Negative regulation
AC009044.1	ENSG00000279991	-3.56518	7.35e-10	4.07e-09	Negative regulation
PBX1-AS1	ENSG00000233693	-3.55944	2.95e-17	4.64e-16	Negative regulation
AP000919.2	ENSG00000266397	-3.55907	5.07e-20	1.28e-18	Negative regulation
ZNF75BP	ENSG00000258212	-3.55846	3.4e-08	1.51e-07	Negative regulation
AC073569.1	ENSG00000258044	-3.5532	6.7e-30	1.1e-27	Negative regulation
RNU6-60P	ENSG00000201662	-3.55303	3.99e-05	0.000115822	Negative regulation
AC098869.1	ENSG00000242197	-3.55064	5.06e-13	4.22e-12	Negative regulation
AC104332.1	ENSG00000225505	-3.54764	1.33e-15	1.6e-14	Negative regulation
AL590632.1	ENSG00000223450	-3.54744	2.77e-18	5.15e-17	Negative regulation
AL133480.1	ENSG00000233367	-3.54718	1.93e-17	3.13e-16	Negative regulation
AC009716.2	ENSG00000280205	-3.54451	4.73e-19	1e-17	Negative regulation
AF127577.2	ENSG00000231201	-3.54301	6.96e-29	9.13e-27	Negative regulation
AL589863.1	ENSG00000268659	-3.54172	1.2e-05	3.75e-05	Negative regulation
RNU7-80P	ENSG00000238778	-3.54042	0.000583974	0.00140517	Negative regulation
RN7SKP189	ENSG00000201912	-3.53985	0.00128451	0.00291653	Negative regulation
AC008498.2	ENSG00000279985	-3.53523	1.68e-19	3.86e-18	Negative regulation
RPL23AP23	ENSG00000236863	-3.53443	2.86e-17	4.51e-16	Negative regulation
ZBTB20-AS3	ENSG00000239946	-3.53347	2.41e-05	7.24e-05	Negative regulation
RN7SKP79	ENSG00000200243	-3.52818	7.79e-05	0.000216462	Negative regulation
DUTP7	ENSG00000250473	-3.52792	1.72e-09	9.04e-09	Negative regulation
AL138847.2	ENSG00000278967	-3.5204	4.85e-33	1.56e-30	Negative regulation
AC022537.1	ENSG00000231132	-3.51509	0.000273639	0.000695678	Negative regulation
SUMO2P8	ENSG00000228976	-3.51398	4.07e-20	1.04e-18	Negative regulation
AC022001.2	ENSG00000271716	-3.51363	9.57e-17	1.39e-15	Negative regulation
AC091059.2	ENSG00000278863	-3.51057	1.94e-18	3.71e-17	Negative regulation
RN7SL296P	ENSG00000275090	-3.51043	3.49e-17	5.43e-16	Negative regulation
RNU6-946P	ENSG00000206605	-3.50515	3.16e-06	1.08e-05	Negative regulation
AC092910.2	ENSG00000241546	-3.50389	2.85e-08	1.27e-07	Negative regulation
AC022973.2	ENSG00000243402	-3.49879	5.88e-23	2.51e-21	Negative regulation
RNU6-251P	ENSG00000200105	-3.49869	2.63e-06	9.08e-06	Negative regulation
AC009951.4	ENSG00000279166	-3.49845	9.5e-31	1.82e-28	Negative regulation
RSU1P3	ENSG00000213659	-3.49657	6.61e-09	3.22e-08	Negative regulation
AC109597.1	ENSG00000260378	-3.4964	2.88e-15	3.32e-14	Negative regulation
CDC42EP3P1	ENSG00000268992	-3.49473	7.13e-17	1.05e-15	Negative regulation
AP002453.1	ENSG00000254730	-3.49456	2.14e-06	7.49e-06	Negative regulation
AC099689.1	ENSG00000279416	-3.49277	3.68e-17	5.71e-16	Negative regulation
MTATP6P19	ENSG00000228316	-3.49227	9.57e-09	4.55e-08	Negative regulation
AC003989.2	ENSG00000243621	-3.48791	4.47e-11	2.89e-10	Negative regulation
RN7SKP69	ENSG00000202260	-3.48759	7.31e-09	3.54e-08	Negative regulation
RPL9P30	ENSG00000240074	-3.48735	3.13e-24	1.71e-22	Negative regulation
AL354943.1	ENSG00000262803	-3.4856	3.04e-20	8.01e-19	Negative regulation
GPR52	ENSG00000203737	-3.48512	1.65e-28	2.03e-26	Negative regulation
AL807757.1	ENSG00000230815	-3.48418	1.57e-11	1.08e-10	Negative regulation
SNORA74B	ENSG00000212402	-3.48035	3.86e-31	8.26e-29	Negative regulation
AC009365.3	ENSG00000227197	-3.47851	8.62e-18	1.47e-16	Negative regulation
ARHGAP26-IT1	ENSG00000230789	-3.47647	1.65e-20	4.63e-19	Negative regulation
AC005631.1	ENSG00000253088	-3.47636	4.86e-06	1.62e-05	Negative regulation
Y_RNA	ENSG00000202071	-3.47487	1.65e-05	5.07e-05	Negative regulation
AP004289.1	ENSG00000225017	-3.47481	2.32e-21	7.47e-20	Negative regulation
TIMM9P1	ENSG00000236900	-3.47347	1.61e-07	6.55e-07	Negative regulation
AL445223.1	ENSG00000269189	-3.47306	2.95e-18	5.47e-17	Negative regulation
AC007151.1	ENSG00000262516	-3.47218	1.13e-19	2.7e-18	Negative regulation
MTOR-AS1	ENSG00000225602	-3.47054	3.58e-13	3.05e-12	Negative regulation
AC008937.2	ENSG00000237705	-3.46636	1.33e-20	3.78e-19	Negative regulation
AL035634.1	ENSG00000236324	-3.46561	6.04e-15	6.63e-14	Negative regulation
AL356805.1	ENSG00000258380	-3.46458	5.59e-14	5.33e-13	Negative regulation
AC009884.1	ENSG00000253335	-3.46384	4.3e-12	3.18e-11	Negative regulation
RPS27AP7	ENSG00000236549	-3.4594	1.29e-26	1.1e-24	Negative regulation
AL163192.1	ENSG00000237734	-3.45775	1.11e-16	1.6e-15	Negative regulation
AC087257.1	ENSG00000248100	-3.45571	3.86e-21	1.2e-19	Negative regulation
ELOCP33	ENSG00000271278	-3.45273	1.26e-13	1.15e-12	Negative regulation
AL049820.1	ENSG00000233044	-3.44976	2.23e-13	1.96e-12	Negative regulation
AL159159.1	ENSG00000278413	-3.44673	2.8e-13	2.43e-12	Negative regulation
AC022022.1	ENSG00000224412	-3.44599	1.79e-07	7.24e-07	Negative regulation
AC020661.4	ENSG00000280036	-3.4452	4.47e-23	1.95e-21	Negative regulation
LATS2-AS1	ENSG00000233851	-3.44485	3.48e-06	1.18e-05	Negative regulation
AC007161.2	ENSG00000270314	-3.44434	1.2e-13	1.1e-12	Negative regulation
AC011944.2	ENSG00000279235	-3.44225	1.88e-22	7.28e-21	Negative regulation
Y_RNA	ENSG00000200754	-3.44091	4.29e-07	1.65e-06	Negative regulation
C8orf17	ENSG00000250733	-3.43977	1.53e-24	8.93e-23	Negative regulation
AL357552.2	ENSG00000228423	-3.43925	1.7e-15	2.02e-14	Negative regulation
AC139451.1	ENSG00000244730	-3.43907	1.07e-19	2.58e-18	Negative regulation
AL160281.1	ENSG00000270575	-3.43742	1.58e-13	1.42e-12	Negative regulation
AC104763.2	ENSG00000275562	-3.43659	3.54e-14	3.48e-13	Negative regulation
AC044840.1	ENSG00000266696	-3.43173	2.08e-19	4.68e-18	Negative regulation
Y_RNA	ENSG00000206784	-3.43142	3.05e-07	1.2e-06	Negative regulation
AC122718.2	ENSG00000251682	-3.42987	3.85e-34	1.56e-31	Negative regulation
AC006141.1	ENSG00000264895	-3.42482	3.25e-32	8.37e-30	Negative regulation
EGLN3P1	ENSG00000256134	-3.42373	4.27e-19	9.1e-18	Negative regulation
TAF9BP1	ENSG00000213871	-3.4231	3.38e-31	7.43e-29	Negative regulation
AC013410.1	ENSG00000237016	-3.42276	1.98e-13	1.75e-12	Negative regulation
AP000897.1	ENSG00000264596	-3.42259	0.000423155	0.00104276	Negative regulation
RNU6-268P	ENSG00000201044	-3.41978	4.82e-05	0.000138276	Negative regulation
VPS26BP1	ENSG00000224895	-3.41963	1.05e-14	1.11e-13	Negative regulation
RNU5E-1	ENSG00000199347	-3.41953	4.86e-29	6.59e-27	Negative regulation
SNORA70	ENSG00000253042	-3.41505	7.74e-05	0.000215413	Negative regulation
AC005920.2	ENSG00000249870	-3.41388	4.34e-15	4.88e-14	Negative regulation
Y_RNA	ENSG00000199938	-3.41358	0.00110159	0.00253049	Negative regulation
FTH1P24	ENSG00000249302	-3.41225	4.41e-20	1.13e-18	Negative regulation
AC027018.1	ENSG00000254538	-3.41117	5.72e-25	3.56e-23	Negative regulation
SNORA79B	ENSG00000222489	-3.40862	8.97e-54	2.1e-50	Negative regulation
RNU6-1045P	ENSG00000252130	-3.40263	1.66e-05	5.1e-05	Negative regulation
TAS2R50	ENSG00000212126	-3.40146	2.05e-28	2.48e-26	Negative regulation
AC135626.1	ENSG00000258632	-3.39892	4.01e-07	1.55e-06	Negative regulation
AC114982.2	ENSG00000241991	-3.39843	1.04e-10	6.37e-10	Negative regulation
AC007533.1	ENSG00000261369	-3.39715	5.52e-19	1.16e-17	Negative regulation
CRP	ENSG00000132693	-3.39616	2.66e-20	7.06e-19	Negative regulation
MGC15885	ENSG00000259458	-3.39427	5.13e-18	9.08e-17	Negative regulation
AC034105.3	ENSG00000259950	-3.3938	5.13e-21	1.55e-19	Negative regulation
RNVU1-33	ENSG00000200597	-3.39099	4.31e-07	1.66e-06	Negative regulation
AL358333.2	ENSG00000258928	-3.39098	0.000777972	0.00183186	Negative regulation
AF178030.1	ENSG00000227170	-3.38889	8.1e-07	3e-06	Negative regulation
KCTD9P5	ENSG00000248216	-3.38662	2.91e-09	1.48e-08	Negative regulation
DIAPH3-AS2	ENSG00000223815	-3.38626	2.58e-06	8.9e-06	Negative regulation
AC136424.2	ENSG00000253811	-3.38492	3.81e-06	1.28e-05	Negative regulation
MTND5P14	ENSG00000230225	-3.38276	6.69e-18	1.16e-16	Negative regulation
RNU4-40P	ENSG00000201221	-3.38272	8.59e-10	4.71e-09	Negative regulation
AC005230.1	ENSG00000258930	-3.37696	3.86e-10	2.21e-09	Negative regulation
AP006259.1	ENSG00000255097	-3.37656	2.08e-13	1.84e-12	Negative regulation
AC018797.2	ENSG00000251288	-3.37471	7.23e-40	6.36e-37	Negative regulation
Metazoa_SRP	ENSG00000278818	-3.37402	2.21e-22	8.4e-21	Negative regulation
PRSS48	ENSG00000189099	-3.36806	5.72e-40	5.13e-37	Negative regulation
AC090953.1	ENSG00000270739	-3.36656	2.61e-17	4.15e-16	Negative regulation
AL121952.1	ENSG00000218757	-3.366	9.5e-16	1.17e-14	Negative regulation
AL118558.2	ENSG00000259013	-3.36319	8.52e-11	5.3e-10	Negative regulation
HECW1-IT1	ENSG00000181211	-3.36289	9.6e-07	3.52e-06	Negative regulation
SNORA70G	ENSG00000206650	-3.36165	4.86e-19	1.03e-17	Negative regulation
AL357568.1	ENSG00000271917	-3.36041	2.69e-09	1.37e-08	Negative regulation
RPL7L1P2	ENSG00000231490	-3.35795	4.99e-10	2.82e-09	Negative regulation
AL445123.1	ENSG00000234675	-3.35438	4.3e-10	2.45e-09	Negative regulation
RN7SKP158	ENSG00000222385	-3.35416	1.25e-05	3.91e-05	Negative regulation
AC108693.1	ENSG00000239280	-3.35287	3.06e-22	1.14e-20	Negative regulation
RN7SKP133	ENSG00000201715	-3.35149	0.00339924	0.00715036	Negative regulation
AP003467.2	ENSG00000254112	-3.35093	6.42e-22	2.28e-20	Negative regulation
HMGN2P35	ENSG00000232875	-3.35045	7.79e-31	1.53e-28	Negative regulation
ATG12P2	ENSG00000224121	-3.34941	1.54e-23	7.34e-22	Negative regulation
CBX5P1	ENSG00000241535	-3.34923	7.73e-28	8.28e-26	Negative regulation
AC113398.2	ENSG00000251456	-3.34903	0.000108158	0.000294011	Negative regulation
AC022973.1	ENSG00000200075	-3.34594	2.18e-05	6.58e-05	Negative regulation
AL450344.1	ENSG00000224029	-3.3432	5.72e-13	4.74e-12	Negative regulation
NDUFA8P1	ENSG00000271710	-3.34084	2.98e-06	1.02e-05	Negative regulation
MTND1P21	ENSG00000235940	-3.33998	9.37e-06	2.98e-05	Negative regulation
AC055733.2	ENSG00000250592	-3.33995	1.87e-06	6.6e-06	Negative regulation
SNORA74D	ENSG00000252213	-3.33587	2.05e-32	5.54e-30	Negative regulation
SCARNA18	ENSG00000238835	-3.33576	1.97e-18	3.77e-17	Negative regulation
Y_RNA	ENSG00000207326	-3.33128	3.46e-07	1.35e-06	Negative regulation
AP005131.4	ENSG00000267529	-3.33068	1.51e-22	5.9e-21	Negative regulation
AC092139.1	ENSG00000279021	-3.32941	2.2e-17	3.53e-16	Negative regulation
AL391839.1	ENSG00000229327	-3.32898	5.13e-19	1.08e-17	Negative regulation
SNORD56B	ENSG00000207444	-3.32529	0.000727959	0.00172275	Negative regulation
AC108676.2	ENSG00000271483	-3.32268	2.59e-07	1.03e-06	Negative regulation
AC090571.1	ENSG00000238966	-3.32108	2.63e-09	1.34e-08	Negative regulation
BNIP3P8	ENSG00000269431	-3.31881	1.06e-15	1.3e-14	Negative regulation
CLIP1-AS1	ENSG00000257097	-3.31804	2.76e-29	4e-27	Negative regulation
AL356320.2	ENSG00000237329	-3.31625	9.47e-21	2.75e-19	Negative regulation
RNU5E-4P	ENSG00000201801	-3.31555	2.14e-11	1.44e-10	Negative regulation
AC055733.3	ENSG00000251579	-3.31304	9.74e-09	4.63e-08	Negative regulation
MTND1P11	ENSG00000228166	-3.31286	1.59e-12	1.25e-11	Negative regulation
AC009480.1	ENSG00000223911	-3.31176	3.94e-10	2.25e-09	Negative regulation
H3P33	ENSG00000255492	-3.3111	5.91e-09	2.89e-08	Negative regulation
AC002543.1	ENSG00000235945	-3.31062	1.14e-29	1.79e-27	Negative regulation
OR7A19P	ENSG00000272963	-3.30695	1.47e-05	4.54e-05	Negative regulation
RN7SL760P	ENSG00000272469	-3.30275	5.44e-13	4.51e-12	Negative regulation
AC022960.3	ENSG00000276486	-3.30219	1.74e-06	6.17e-06	Negative regulation
SETP10	ENSG00000231905	-3.30071	6.86e-13	5.63e-12	Negative regulation
AC110792.2	ENSG00000269506	-3.29919	4.66e-16	5.99e-15	Negative regulation
NDUFS5P1	ENSG00000218424	-3.29825	0.000130733	0.000351126	Negative regulation
RNU6-522P	ENSG00000201367	-3.29559	0.00451119	0.00925774	Negative regulation
SMG6-IT1	ENSG00000278941	-3.29277	3.79e-07	1.47e-06	Negative regulation
AC093414.1	ENSG00000229339	-3.29268	1.27e-07	5.24e-07	Negative regulation
USP12P2	ENSG00000224007	-3.29243	4.67e-11	3.01e-10	Negative regulation
RN7SKP180	ENSG00000200783	-3.29163	5.35e-20	1.34e-18	Negative regulation
RN7SL517P	ENSG00000241939	-3.28758	6.72e-07	2.52e-06	Negative regulation
AC079209.2	ENSG00000254177	-3.28685	3.66e-10	2.1e-09	Negative regulation
AL358178.1	ENSG00000216813	-3.28595	2.92e-22	1.09e-20	Negative regulation
FAM204CP	ENSG00000230902	-3.28406	7.08e-11	4.44e-10	Negative regulation
CBX3P3	ENSG00000250045	-3.28281	2.01e-13	1.78e-12	Negative regulation
RN7SL116P	ENSG00000240474	-3.28061	1.7e-12	1.32e-11	Negative regulation
SNORA63D	ENSG00000201229	-3.28	1.42e-09	7.53e-09	Negative regulation
SCARNA23	ENSG00000251869	-3.27912	4.96e-15	5.53e-14	Negative regulation
AC096861.1	ENSG00000275348	-3.27773	6.94e-06	2.25e-05	Negative regulation
NPM1P43	ENSG00000259440	-3.27735	2.85e-19	6.25e-18	Negative regulation
BTBD9-AS1	ENSG00000226533	-3.2771	5.68e-19	1.19e-17	Negative regulation
AC027335.1	ENSG00000250001	-3.27583	4.4e-15	4.94e-14	Negative regulation
Y_RNA	ENSG00000207368	-3.27478	5.48e-05	0.000155937	Negative regulation
AC005344.1	ENSG00000278255	-3.27317	3.92e-06	1.32e-05	Negative regulation
AC004491.1	ENSG00000279996	-3.27286	1.42e-11	9.79e-11	Negative regulation
AC073592.7	ENSG00000279527	-3.27264	9.61e-23	3.88e-21	Negative regulation
AC118555.1	ENSG00000235096	-3.27226	7.83e-13	6.37e-12	Negative regulation
RNU6-373P	ENSG00000223179	-3.27146	0.000339608	0.000850279	Negative regulation
AC105429.2	ENSG00000276393	-3.27128	8.52e-17	1.24e-15	Negative regulation
RPL37P18	ENSG00000229235	-3.27057	1.78e-09	9.33e-09	Negative regulation
RLIMP1	ENSG00000229456	-3.26879	4.37e-30	7.47e-28	Negative regulation
TAS2R63P	ENSG00000256019	-3.26847	8.25e-22	2.89e-20	Negative regulation
AC130650.1	ENSG00000262529	-3.26844	5.63e-11	3.58e-10	Negative regulation
AC009686.1	ENSG00000254205	-3.26723	6.49e-17	9.65e-16	Negative regulation
RNVU1-29	ENSG00000273768	-3.26655	1.29e-14	1.36e-13	Negative regulation
AC020661.2	ENSG00000259463	-3.26623	4.5e-11	2.9e-10	Negative regulation
AL450226.1	ENSG00000225084	-3.26484	3.55e-14	3.49e-13	Negative regulation
AC096921.1	ENSG00000224618	-3.26334	1.7e-23	7.99e-22	Negative regulation
SMYD3-IT1	ENSG00000230184	-3.26311	1.29e-21	4.34e-20	Negative regulation
AL365258.1	ENSG00000224901	-3.26096	0.000111994	0.000303851	Negative regulation
Y_RNA	ENSG00000201178	-3.2609	3.18e-07	1.24e-06	Negative regulation
RNU6-998P	ENSG00000251703	-3.26076	2.43e-09	1.25e-08	Negative regulation
AL118556.3	ENSG00000273675	-3.26048	3.82e-06	1.29e-05	Negative regulation
H4C13	ENSG00000275126	-3.2601	1.25e-21	4.22e-20	Negative regulation
H4C3	ENSG00000197061	-3.2596	5.75e-53	1.28e-49	Negative regulation
SUMO2P14	ENSG00000271096	-3.25869	0.00211186	0.00461962	Negative regulation
RNU6-1283P	ENSG00000202184	-3.25829	5.05e-08	2.19e-07	Negative regulation
BACH1-IT3	ENSG00000234293	-3.25788	5.61e-05	0.000159109	Negative regulation
AC120349.3	ENSG00000279707	-3.25596	4.55e-23	1.98e-21	Negative regulation
FO393419.2	ENSG00000241169	-3.25393	3.05e-17	4.79e-16	Negative regulation
AL513475.1	ENSG00000217195	-3.25049	3.32e-05	9.76e-05	Negative regulation
AC099811.4	ENSG00000267758	-3.24722	2.66e-33	8.99e-31	Negative regulation
AC133106.1	ENSG00000228073	-3.24688	1.13e-08	5.34e-08	Negative regulation
AC115621.1	ENSG00000270387	-3.24649	2.94e-07	1.16e-06	Negative regulation
Y_RNA	ENSG00000199762	-3.24624	1.18e-07	4.89e-07	Negative regulation
AC012370.1	ENSG00000232693	-3.24605	3.98e-29	5.52e-27	Negative regulation
AL138713.1	ENSG00000280348	-3.24523	1.72e-07	6.98e-07	Negative regulation
AC007599.1	ENSG00000259866	-3.2427	2.08e-05	6.3e-05	Negative regulation
POU5F2	ENSG00000248483	-3.24177	1.08e-36	6.62e-34	Negative regulation
MORF4L1P5	ENSG00000231857	-3.24096	8.53e-10	4.68e-09	Negative regulation
DIAPH1-AS1	ENSG00000246422	-3.24036	2.05e-23	9.52e-22	Negative regulation
AC104164.2	ENSG00000240097	-3.23941	1.15e-09	6.18e-09	Negative regulation
RPL6P12	ENSG00000214671	-3.23847	1.39e-15	1.67e-14	Negative regulation
AC138832.1	ENSG00000253536	-3.2358	3.16e-14	3.13e-13	Negative regulation
AC009268.1	ENSG00000259505	-3.23536	2.13e-19	4.78e-18	Negative regulation
AC016493.1	ENSG00000267039	-3.23368	7.38e-05	0.000206041	Negative regulation
AC005828.1	ENSG00000226797	-3.23347	1.56e-08	7.24e-08	Negative regulation
H1-3	ENSG00000124575	-3.23081	8.38e-64	3.21e-60	Negative regulation
AC079336.3	ENSG00000265337	-3.23024	6.38e-23	2.7e-21	Negative regulation
RNU6-151P	ENSG00000201028	-3.22768	1.06e-08	5.04e-08	Negative regulation
SNORA54	ENSG00000207008	-3.22677	1.61e-26	1.34e-24	Negative regulation
Z99496.1	ENSG00000169075	-3.22658	6.45e-16	8.11e-15	Negative regulation
MIR133A1HG	ENSG00000265142	-3.22645	5.4e-36	2.88e-33	Negative regulation
AC009248.2	ENSG00000278351	-3.22504	3.04e-08	1.36e-07	Negative regulation
RN7SL736P	ENSG00000275803	-3.22503	1.56e-18	3.06e-17	Negative regulation
AC091046.2	ENSG00000278513	-3.22394	5.39e-08	2.33e-07	Negative regulation
AC090950.1	ENSG00000270409	-3.2239	1.14e-27	1.19e-25	Negative regulation
AC114878.2	ENSG00000270911	-3.22266	7.2e-07	2.69e-06	Negative regulation
RNU7-124P	ENSG00000251745	-3.21966	1.08e-05	3.4e-05	Negative regulation
PRDX3P4	ENSG00000239926	-3.21851	4.5e-14	4.35e-13	Negative regulation
AC244131.1	ENSG00000256657	-3.21763	8e-08	3.38e-07	Negative regulation
Y_RNA	ENSG00000238713	-3.21662	5.67e-18	9.99e-17	Negative regulation
NDUFB4P2	ENSG00000251306	-3.21621	2.67e-13	2.32e-12	Negative regulation
RN7SKP90	ENSG00000199883	-3.21554	1e-07	4.19e-07	Negative regulation
AP005131.5	ENSG00000267694	-3.21076	3.77e-13	3.21e-12	Negative regulation
AL031428.1	ENSG00000240553	-3.21061	6.82e-11	4.29e-10	Negative regulation
AC013549.3	ENSG00000254688	-3.20978	1.66e-13	1.48e-12	Negative regulation
COX5BP3	ENSG00000235967	-3.20717	1.08e-11	7.56e-11	Negative regulation
RABGAP1L-AS1	ENSG00000229531	-3.20465	9.04e-25	5.47e-23	Negative regulation
AC104982.1	ENSG00000239129	-3.20464	0.000561191	0.00135436	Negative regulation
U7	ENSG00000272215	-3.19626	1.79e-05	5.45e-05	Negative regulation
AC009464.1	ENSG00000278475	-3.19321	3.01e-30	5.28e-28	Negative regulation
AC015845.1	ENSG00000264914	-3.19124	1.66e-20	4.65e-19	Negative regulation
RNU6-107P	ENSG00000252452	-3.18961	9.02e-13	7.28e-12	Negative regulation
EIF2S2P5	ENSG00000225650	-3.18885	1.9e-16	2.62e-15	Negative regulation
CACNA1C-IT3	ENSG00000256721	-3.18804	6.57e-06	2.14e-05	Negative regulation
BNIP3P25	ENSG00000268322	-3.18756	3.56e-18	6.51e-17	Negative regulation
AL365271.1	ENSG00000226249	-3.18674	1.2e-13	1.09e-12	Negative regulation
AL390754.1	ENSG00000274614	-3.18666	2.34e-12	1.79e-11	Negative regulation
RNU1-89P	ENSG00000207322	-3.18535	0.00398645	0.00826407	Negative regulation
AC008764.10	ENSG00000279977	-3.18486	4.23e-19	9.03e-18	Negative regulation
MIR3679	ENSG00000263813	-3.18446	2.12e-07	8.49e-07	Negative regulation
MZT1P1	ENSG00000271264	-3.18435	6.43e-14	6.09e-13	Negative regulation
AL020995.1	ENSG00000236065	-3.18407	1.75e-33	6.14e-31	Negative regulation
MIR181A1HG	ENSG00000229989	-3.18207	5.16e-33	1.64e-30	Negative regulation
AC136603.1	ENSG00000280115	-3.18173	9.58e-05	0.000262266	Negative regulation
RNU4-24P	ENSG00000201435	-3.18116	2.34e-08	1.06e-07	Negative regulation
RN7SL330P	ENSG00000244391	-3.18082	4.52e-06	1.51e-05	Negative regulation
AL807761.4	ENSG00000230782	-3.17961	6.47e-19	1.34e-17	Negative regulation
H3P42	ENSG00000271626	-3.17855	4.16e-08	1.82e-07	Negative regulation
BIRC6-AS1	ENSG00000230046	-3.17831	1.45e-08	6.73e-08	Negative regulation
Z99127.2	ENSG00000237249	-3.17714	6.35e-16	8e-15	Negative regulation
RNU6-433P	ENSG00000200086	-3.17578	7.89e-05	0.00021914	Negative regulation
RNU6-82P	ENSG00000200840	-3.17367	1.44e-06	5.15e-06	Negative regulation
MIR644A	ENSG00000207997	-3.17288	4.37e-12	3.22e-11	Negative regulation
RNU6-789P	ENSG00000252914	-3.17164	4.64e-07	1.78e-06	Negative regulation
AC016866.2	ENSG00000265128	-3.17132	2.35e-07	9.34e-07	Negative regulation
RPL35AP23	ENSG00000264217	-3.17032	6.45e-11	4.06e-10	Negative regulation
RN7SKP25	ENSG00000199319	-3.16459	6.02e-15	6.62e-14	Negative regulation
AC005520.3	ENSG00000270140	-3.16438	1.04e-21	3.55e-20	Negative regulation
AC011092.2	ENSG00000255476	-3.16386	4.05e-10	2.31e-09	Negative regulation
AC018878.1	ENSG00000233339	-3.1627	1.78e-08	8.2e-08	Negative regulation
Y_RNA	ENSG00000200842	-3.15848	8.05e-15	8.68e-14	Negative regulation
AC011389.1	ENSG00000248222	-3.15534	7.11e-12	5.1e-11	Negative regulation
ASH1L-IT1	ENSG00000227773	-3.15512	2.5e-21	7.99e-20	Negative regulation
AC087893.2	ENSG00000274598	-3.15464	3.76e-28	4.37e-26	Negative regulation
RPL31P58	ENSG00000243053	-3.15426	5.81e-23	2.49e-21	Negative regulation
AL034555.1	ENSG00000270620	-3.15286	3.1e-09	1.57e-08	Negative regulation
AC106707.2	ENSG00000243314	-3.15263	8.07e-12	5.77e-11	Negative regulation
AL359382.1	ENSG00000230205	-3.15241	2.59e-05	7.73e-05	Negative regulation
AL365338.1	ENSG00000225078	-3.15132	8.05e-12	5.75e-11	Negative regulation
GAPDHP49	ENSG00000234285	-3.15055	4.71e-16	6.05e-15	Negative regulation
AL158801.1	ENSG00000239686	-3.15009	4.37e-26	3.37e-24	Negative regulation
TIMM9P2	ENSG00000232608	-3.14964	6.75e-27	6.11e-25	Negative regulation
DOCK9-AS1	ENSG00000229918	-3.14928	3.84e-06	1.29e-05	Negative regulation
RN7SL362P	ENSG00000242707	-3.14858	7.13e-05	0.000199237	Negative regulation
AL117341.1	ENSG00000225303	-3.14769	0.000369621	0.000919911	Negative regulation
LYST-AS1	ENSG00000229463	-3.14649	8.84e-18	1.5e-16	Negative regulation
SCARNA21	ENSG00000252835	-3.14604	1.32e-42	1.51e-39	Negative regulation
AC018946.1	ENSG00000259177	-3.14587	2.28e-19	5.08e-18	Negative regulation
NDUFAF4P4	ENSG00000231378	-3.14408	4.11e-08	1.8e-07	Negative regulation
EIF1AXP2	ENSG00000258980	-3.14389	1.38e-05	4.27e-05	Negative regulation
AL136146.1	ENSG00000254672	-3.14369	8.68e-09	4.16e-08	Negative regulation
SNORD38D	ENSG00000207199	-3.14341	2.09e-06	7.31e-06	Negative regulation
SNORA72	ENSG00000200355	-3.14243	2.12e-12	1.63e-11	Negative regulation
AC037487.2	ENSG00000266598	-3.14174	7.85e-16	9.77e-15	Negative regulation
RNU6-750P	ENSG00000212248	-3.13997	2.91e-08	1.3e-07	Negative regulation
TPMTP2	ENSG00000234562	-3.13832	6.04e-13	4.99e-12	Negative regulation
MRPS6P2	ENSG00000237130	-3.13811	2.91e-06	9.96e-06	Negative regulation
ASTN2-AS1	ENSG00000229105	-3.13741	1.15e-14	1.21e-13	Negative regulation
MTFR2P1	ENSG00000233716	-3.13717	7.82e-12	5.59e-11	Negative regulation
RPS12P16	ENSG00000215184	-3.13714	7.8e-19	1.6e-17	Negative regulation
AC087362.1	ENSG00000254898	-3.1352	1.38e-13	1.25e-12	Negative regulation
GPR22	ENSG00000172209	-3.13495	7.47e-48	1.21e-44	Negative regulation
AC110769.3	ENSG00000279957	-3.13432	2.24e-17	3.6e-16	Negative regulation
RN7SL38P	ENSG00000240481	-3.13335	9.95e-05	0.000272192	Negative regulation
AC022973.3	ENSG00000253720	-3.13214	2.91e-25	1.91e-23	Negative regulation
AC002558.2	ENSG00000261872	-3.13071	1.36e-23	6.52e-22	Negative regulation
RNY4P7	ENSG00000201470	-3.12553	1.61e-07	6.55e-07	Negative regulation
AL360219.1	ENSG00000199459	-3.12524	0.000379934	0.000943408	Negative regulation
AC079866.2	ENSG00000256571	-3.12507	2.71e-16	3.63e-15	Negative regulation
SNORA73B	ENSG00000200087	-3.12405	3.79e-76	3.2e-72	Negative regulation
Y_RNA	ENSG00000201800	-3.12302	4.45e-08	1.95e-07	Negative regulation
RNU4ATAC11P	ENSG00000251748	-3.12296	1.91e-06	6.73e-06	Negative regulation
RN7SL16P	ENSG00000243005	-3.11906	2.85e-14	2.84e-13	Negative regulation
ZBTB8OSP1	ENSG00000183432	-3.11398	1.19e-11	8.28e-11	Negative regulation
AC044781.1	ENSG00000229751	-3.11367	2.08e-13	1.83e-12	Negative regulation
MIR1296	ENSG00000221063	-3.11219	1.28e-08	6e-08	Negative regulation
RNU6-711P	ENSG00000253064	-3.11114	3.32e-06	1.13e-05	Negative regulation
ARHGEF3-AS1	ENSG00000240198	-3.10956	6.61e-06	2.15e-05	Negative regulation
AC021766.1	ENSG00000280365	-3.10948	0.00026962	0.000686121	Negative regulation
RPS15AP6	ENSG00000233072	-3.10757	8.31e-21	2.45e-19	Negative regulation
AC027514.1	ENSG00000266900	-3.10648	1.44e-40	1.35e-37	Negative regulation
MTND5P26	ENSG00000234886	-3.10378	2.98e-05	8.81e-05	Negative regulation
CACYBPP1	ENSG00000225928	-3.10349	4.16e-20	1.07e-18	Negative regulation
AC026117.1	ENSG00000249691	-3.10345	0.000394674	0.000977077	Negative regulation
AC027335.2	ENSG00000279698	-3.10122	3.79e-12	2.82e-11	Negative regulation
AL360091.2	ENSG00000230063	-3.10006	2.02e-11	1.37e-10	Negative regulation
AL049830.4	ENSG00000258968	-3.09915	4.9e-16	6.28e-15	Negative regulation
AC018442.2	ENSG00000253539	-3.09681	3.16e-07	1.24e-06	Negative regulation
ARL4AP1	ENSG00000122872	-3.09297	4.83e-13	4.05e-12	Negative regulation
AC068025.2	ENSG00000266111	-3.09096	1.33e-24	7.81e-23	Negative regulation
MTND2P11	ENSG00000237124	-3.09076	7.55e-10	4.18e-09	Negative regulation
BRWD1-IT1	ENSG00000237373	-3.08957	2.79e-15	3.22e-14	Negative regulation
SHANK2-AS3	ENSG00000171671	-3.08884	2.06e-13	1.82e-12	Negative regulation
RPL22P21	ENSG00000233979	-3.08638	6.02e-06	1.97e-05	Negative regulation
AC007919.2	ENSG00000231384	-3.08608	3.39e-16	4.47e-15	Negative regulation
MIR5687	ENSG00000265135	-3.08396	0.000151155	0.000401076	Negative regulation
RN7SL200P	ENSG00000265123	-3.08367	2.84e-17	4.48e-16	Negative regulation
CACNA1C-AS4	ENSG00000256025	-3.08252	1.7e-10	1.01e-09	Negative regulation
RN7SKP95	ENSG00000199730	-3.0803	8.54e-07	3.15e-06	Negative regulation
AP003168.2	ENSG00000255081	-3.07795	2.82e-11	1.88e-10	Negative regulation
IQCJ-SCHIP1-AS1	ENSG00000241211	-3.07775	5.06e-09	2.5e-08	Negative regulation
AC010886.1	ENSG00000224414	-3.07764	3.31e-08	1.47e-07	Negative regulation
C12orf40	ENSG00000180116	-3.07693	1.66e-21	5.43e-20	Negative regulation
SNORA38	ENSG00000200816	-3.07506	2.63e-20	6.98e-19	Negative regulation
XIAPP2	ENSG00000254843	-3.07356	3.94e-20	1.02e-18	Negative regulation
SNORA70	ENSG00000252657	-3.07113	6.17e-09	3.01e-08	Negative regulation
Z82205.1	ENSG00000227064	-3.06944	9.11e-06	2.9e-05	Negative regulation
NDUFB5P2	ENSG00000214628	-3.0688	5.55e-08	2.4e-07	Negative regulation
RPS15AP29	ENSG00000237827	-3.06729	5.45e-24	2.85e-22	Negative regulation
AC034186.2	ENSG00000281863	-3.06722	3.99e-08	1.75e-07	Negative regulation
AC011755.1	ENSG00000279512	-3.06564	4.96e-12	3.64e-11	Negative regulation
SNORA84	ENSG00000239183	-3.06494	2.7e-29	3.93e-27	Negative regulation
AC013553.2	ENSG00000270218	-3.06386	1.31e-19	3.08e-18	Negative regulation
AC124916.2	ENSG00000270285	-3.06324	2.56e-14	2.57e-13	Negative regulation
AL163193.1	ENSG00000237088	-3.0602	1.33e-25	9.43e-24	Negative regulation
LNX1-AS1	ENSG00000250930	-3.06013	1.7e-18	3.3e-17	Negative regulation
AC079449.1	ENSG00000222467	-3.05847	0.00112519	0.00258077	Negative regulation
RNU6-171P	ENSG00000207082	-3.0578	8.62e-06	2.75e-05	Negative regulation
AL445523.1	ENSG00000237971	-3.05752	3.68e-14	3.6e-13	Negative regulation
Y_RNA	ENSG00000207086	-3.0542	1.09e-05	3.43e-05	Negative regulation
AIG1P1	ENSG00000249089	-3.05381	3.74e-06	1.26e-05	Negative regulation
AC090018.1	ENSG00000227433	-3.05337	3.41e-07	1.33e-06	Negative regulation
AL359095.1	ENSG00000230001	-3.05294	0.000741862	0.001753	Negative regulation
AL158801.3	ENSG00000258455	-3.05261	1.1e-17	1.84e-16	Negative regulation
AL355852.1	ENSG00000226010	-3.05101	1.1e-14	1.16e-13	Negative regulation
AL356320.1	ENSG00000232768	-3.05054	1.02e-16	1.48e-15	Negative regulation
AC005702.2	ENSG00000267526	-3.05051	8.35e-17	1.22e-15	Negative regulation
AC008873.1	ENSG00000279638	-3.05032	0.00294018	0.00626054	Negative regulation
Z98749.1	ENSG00000229955	-3.04991	7.08e-13	5.79e-12	Negative regulation
Y_RNA	ENSG00000201013	-3.04953	5.8e-05	0.000164409	Negative regulation
AC092801.1	ENSG00000226876	-3.04866	4.25e-18	7.64e-17	Negative regulation
AC046158.2	ENSG00000261837	-3.04848	5.2e-17	7.86e-16	Negative regulation
RNA5SP104	ENSG00000222921	-3.04817	0.00091936	0.002137	Negative regulation
RN7SKP237	ENSG00000201533	-3.04808	1.66e-19	3.81e-18	Negative regulation
TSPYL6	ENSG00000178021	-3.04689	4.36e-18	7.82e-17	Negative regulation
RNU1-19P	ENSG00000200176	-3.04651	1.75e-05	5.34e-05	Negative regulation
RNU6ATAC23P	ENSG00000221375	-3.04616	0.0100134	0.0192185	Negative regulation
AL139230.1	ENSG00000225203	-3.04557	1.85e-06	6.51e-06	Negative regulation
AL136984.1	ENSG00000272033	-3.04492	3.47e-26	2.73e-24	Negative regulation
COX6CP14	ENSG00000239576	-3.04262	6.43e-10	3.59e-09	Negative regulation
AL049835.1	ENSG00000258490	-3.04196	4.65e-14	4.49e-13	Negative regulation
AC093019.2	ENSG00000241073	-3.0419	8.33e-07	3.08e-06	Negative regulation
AC069029.1	ENSG00000259621	-3.0418	3.34e-06	1.13e-05	Negative regulation
Y_RNA	ENSG00000252250	-3.04172	4.34e-10	2.47e-09	Negative regulation
RN7SKP56	ENSG00000222445	-3.0412	0.00114939	0.0026317	Negative regulation
AL450344.2	ENSG00000226599	-3.03975	1.51e-14	1.56e-13	Negative regulation
Metazoa_SRP	ENSG00000278701	-3.03783	0.000173478	0.000455666	Negative regulation
VCAN-AS1	ENSG00000249835	-3.03666	1.12e-18	2.24e-17	Negative regulation
AL360182.1	ENSG00000214067	-3.03587	2.69e-12	2.04e-11	Negative regulation
B3GALNT1P1	ENSG00000229948	-3.0341	7.4e-15	8.02e-14	Negative regulation
RN7SL629P	ENSG00000241243	-3.03361	5.56e-06	1.83e-05	Negative regulation
AC011406.1	ENSG00000248696	-3.03117	2.35e-11	1.58e-10	Negative regulation
RNU4-4P	ENSG00000201458	-3.02907	5.18e-12	3.79e-11	Negative regulation
AC073575.1	ENSG00000258323	-3.02904	1.41e-19	3.29e-18	Negative regulation
UHRF2P1	ENSG00000223650	-3.02838	3.98e-28	4.57e-26	Negative regulation
LINC02042	ENSG00000240893	-3.02837	1.27e-15	1.54e-14	Negative regulation
TTC21B-AS1	ENSG00000224490	-3.02606	6.89e-31	1.4e-28	Negative regulation
AL139184.1	ENSG00000225727	-3.02277	4.89e-06	1.62e-05	Negative regulation
RPL39P26	ENSG00000240454	-3.0205	3.62e-07	1.41e-06	Negative regulation
AL022400.1	ENSG00000237317	-3.01983	6.15e-09	3.01e-08	Negative regulation
AC104058.1	ENSG00000226410	-3.01878	2.04e-23	9.47e-22	Negative regulation
HMGB1P7	ENSG00000231148	-3.01821	1.06e-09	5.7e-09	Negative regulation
RNA5SP168	ENSG00000252451	-3.01686	0.000259949	0.000663269	Negative regulation
AL133260.2	ENSG00000232290	-3.01575	8e-18	1.37e-16	Negative regulation
ATP6V0E1P1	ENSG00000225364	-3.01447	6.23e-13	5.13e-12	Negative regulation
AC007448.3	ENSG00000264421	-3.01441	1.94e-10	1.15e-09	Negative regulation
AIDAP1	ENSG00000230154	-3.0133	1.71e-33	6.08e-31	Negative regulation
MTCO2P11	ENSG00000235917	-3.01235	4.18e-13	3.52e-12	Negative regulation
Y_RNA	ENSG00000206651	-3.01197	1.19e-14	1.26e-13	Negative regulation
RNU11-2P	ENSG00000252707	-3.01125	0.000167895	0.000442101	Negative regulation
MIR4676	ENSG00000266719	-3.01055	0.000625465	0.00149783	Negative regulation
AL357153.4	ENSG00000274397	-3.00674	2.92e-10	1.7e-09	Negative regulation
HMGN1P12	ENSG00000247911	-3.00528	2.76e-11	1.84e-10	Negative regulation
AC011933.2	ENSG00000264853	-3.00428	1.51e-29	2.32e-27	Negative regulation
AC022973.4	ENSG00000254263	-3.00397	3.08e-25	2.01e-23	Negative regulation
CDC42P1	ENSG00000234933	-3.00359	5.23e-24	2.74e-22	Negative regulation
AC112196.1	ENSG00000249112	-3.00282	3.39e-14	3.34e-13	Negative regulation
RPL36AP41	ENSG00000242087	-3.00273	3.07e-17	4.81e-16	Negative regulation
RN7SKP163	ENSG00000200091	-3.00251	7.15e-14	6.72e-13	Negative regulation
Y_RNA	ENSG00000252975	-3.0025	6.34e-09	3.09e-08	Negative regulation
RN7SL398P	ENSG00000244356	-3.00125	3.5e-06	1.18e-05	Negative regulation
AC114402.2	ENSG00000227417	-3.00047	9.47e-28	9.99e-26	Negative regulation
PLS1-AS1	ENSG00000239641	-3.00004	4.68e-22	1.7e-20	Negative regulation
MIR581	ENSG00000207627	-2.99995	9.21e-06	2.93e-05	Negative regulation
SNORA80A	ENSG00000200792	-2.99922	7.47e-15	8.09e-14	Negative regulation
ZNF90P1	ENSG00000241738	-2.9983	9.88e-22	3.38e-20	Negative regulation
AC002558.3	ENSG00000262265	-2.99643	1.11e-16	1.59e-15	Negative regulation
AL355336.1	ENSG00000225092	-2.99548	1.38e-31	3.28e-29	Negative regulation
Y_RNA	ENSG00000201365	-2.99515	3.85e-05	0.000111831	Negative regulation
RNVU1-18	ENSG00000206737	-2.99411	7.08e-06	2.29e-05	Negative regulation
MIR548U	ENSG00000212017	-2.99307	0.0107858	0.0205785	Negative regulation
NCOA7-AS1	ENSG00000232131	-2.99207	6.79e-11	4.27e-10	Negative regulation
PLCE1-AS2	ENSG00000232913	-2.99063	1.13e-25	8.15e-24	Negative regulation
AL031668.1	ENSG00000228386	-2.99051	4.09e-22	1.5e-20	Negative regulation
RNVU1-28	ENSG00000277918	-2.99009	3.16e-07	1.24e-06	Negative regulation
HSPE1P27	ENSG00000235112	-2.98903	2.06e-23	9.55e-22	Negative regulation
AC087749.1	ENSG00000264270	-2.98816	3.89e-28	4.5e-26	Negative regulation
CCNYL7	ENSG00000261528	-2.98742	2.09e-28	2.51e-26	Negative regulation
YBX1P7	ENSG00000232349	-2.9869	1.12e-08	5.3e-08	Negative regulation
AC025030.2	ENSG00000257947	-2.98686	5.99e-09	2.93e-08	Negative regulation
RN7SL166P	ENSG00000275014	-2.98565	3.18e-14	3.14e-13	Negative regulation
AC136424.1	ENSG00000253456	-2.98534	0.00174253	0.00386847	Negative regulation
HNRNPA1P29	ENSG00000235784	-2.98354	1.72e-05	5.25e-05	Negative regulation
RNU6-608P	ENSG00000206654	-2.98351	0.000194373	0.000506421	Negative regulation
UBE2V2P4	ENSG00000231849	-2.98339	1.18e-11	8.21e-11	Negative regulation
QRSL1P3	ENSG00000257957	-2.98208	2.94e-29	4.22e-27	Negative regulation
MIR548K	ENSG00000221333	-2.98033	1.99e-05	6.02e-05	Negative regulation
MAPK6P3	ENSG00000237263	-2.9803	1.35e-45	2.04e-42	Negative regulation
AC083875.1	ENSG00000235429	-2.97884	3.03e-05	8.95e-05	Negative regulation
AC104232.2	ENSG00000254330	-2.97879	0.00251892	0.00543041	Negative regulation
RN7SL648P	ENSG00000265727	-2.97859	1.23e-30	2.31e-28	Negative regulation
PPP1R9A-AS1	ENSG00000236197	-2.97828	3.03e-10	1.76e-09	Negative regulation
AC073651.1	ENSG00000255565	-2.97784	1.31e-20	3.73e-19	Negative regulation
AL627308.1	ENSG00000228729	-2.97578	2.32e-13	2.03e-12	Negative regulation
SNRPEP10	ENSG00000227002	-2.97512	5.94e-12	4.31e-11	Negative regulation
AF127577.6	ENSG00000279390	-2.97498	1.13e-30	2.14e-28	Negative regulation
RN7SL65P	ENSG00000243770	-2.97224	0.000428597	0.00105518	Negative regulation
AC073592.6	ENSG00000279334	-2.9704	2.66e-13	2.31e-12	Negative regulation
RN7SL665P	ENSG00000264169	-2.96988	2.92e-26	2.32e-24	Negative regulation
AP000753.2	ENSG00000256789	-2.96864	8.63e-26	6.33e-24	Negative regulation
RNY3P13	ENSG00000202412	-2.96734	3.24e-06	1.1e-05	Negative regulation
AL356273.1	ENSG00000233583	-2.9672	3e-17	4.71e-16	Negative regulation
AC078950.1	ENSG00000255790	-2.96679	1.32e-10	7.97e-10	Negative regulation
TAS2R13	ENSG00000212128	-2.96621	1.23e-23	5.98e-22	Negative regulation
AC093770.1	ENSG00000248200	-2.96269	3.91e-15	4.43e-14	Negative regulation
AC084824.2	ENSG00000257643	-2.9625	6.12e-13	5.05e-12	Negative regulation
HNRNPA1P68	ENSG00000230946	-2.9609	2.33e-29	3.48e-27	Negative regulation
AC079316.2	ENSG00000279176	-2.95877	3.91e-11	2.54e-10	Negative regulation
RPL23AP40	ENSG00000242321	-2.95836	9.48e-09	4.51e-08	Negative regulation
HMGB3P9	ENSG00000229992	-2.95782	1.78e-17	2.89e-16	Negative regulation
AC008277.1	ENSG00000223642	-2.95648	3.94e-22	1.45e-20	Negative regulation
MIR1205	ENSG00000221771	-2.95589	1.9e-13	1.69e-12	Negative regulation
AC087749.2	ENSG00000264829	-2.95388	5.1e-18	9.04e-17	Negative regulation
RNU6-212P	ENSG00000199512	-2.95194	2.39e-05	7.17e-05	Negative regulation
Y_RNA	ENSG00000201501	-2.95118	1.62e-06	5.75e-06	Negative regulation
HMGB1P23	ENSG00000253770	-2.9507	9.29e-10	5.07e-09	Negative regulation
RNU6-1327P	ENSG00000202172	-2.95046	5.22e-18	9.24e-17	Negative regulation
AC012404.1	ENSG00000259481	-2.94945	0.000786301	0.00184931	Negative regulation
Y_RNA	ENSG00000202019	-2.94808	1.14e-24	6.81e-23	Negative regulation
RNF14P1	ENSG00000232915	-2.94763	7.71e-12	5.52e-11	Negative regulation
RN7SL285P	ENSG00000243313	-2.94659	3.53e-12	2.63e-11	Negative regulation
RPL27P8	ENSG00000237041	-2.94637	4.8e-13	4.02e-12	Negative regulation
AL138880.1	ENSG00000219384	-2.94599	6.37e-05	0.000179426	Negative regulation
MYG1P1	ENSG00000270846	-2.94505	1.35e-11	9.35e-11	Negative regulation
AL033519.1	ENSG00000212579	-2.94464	2.02e-05	6.13e-05	Negative regulation
Z93022.1	ENSG00000235834	-2.94375	1.74e-18	3.37e-17	Negative regulation
DUXAP7	ENSG00000232136	-2.94235	9.06e-13	7.31e-12	Negative regulation
AC022001.3	ENSG00000272483	-2.94149	2.98e-21	9.46e-20	Negative regulation
AC019278.1	ENSG00000279958	-2.94092	0.0102312	0.019608	Negative regulation
AL512326.1	ENSG00000201619	-2.93899	0.000233419	0.000600515	Negative regulation
AL512326.2	ENSG00000212338	-2.93842	0.000327562	0.00082207	Negative regulation
AC139792.1	ENSG00000271771	-2.93743	1.08e-14	1.14e-13	Negative regulation
AC131182.1	ENSG00000250698	-2.93708	3.58e-18	6.54e-17	Negative regulation
RNU2-48P	ENSG00000222626	-2.93542	0.0123571	0.0232754	Negative regulation
RNU5A-8P	ENSG00000200972	-2.93424	5.18e-11	3.31e-10	Negative regulation
DPYD-AS1	ENSG00000232878	-2.9339	4.06e-14	3.96e-13	Negative regulation
AL024474.2	ENSG00000225311	-2.93104	1.52e-09	8.06e-09	Negative regulation
AC103853.2	ENSG00000254141	-2.92991	2.85e-06	9.8e-06	Negative regulation
AC131571.1	ENSG00000228061	-2.92865	1e-23	4.95e-22	Negative regulation
AC046158.4	ENSG00000279887	-2.9282	3.94e-17	6.09e-16	Negative regulation
HSPE1P11	ENSG00000187762	-2.92675	6.01e-30	1e-27	Negative regulation
COX6CP10	ENSG00000238008	-2.92628	1.74e-08	8.02e-08	Negative regulation
PTPRJ-AS1	ENSG00000254879	-2.92483	2.14e-20	5.84e-19	Negative regulation
AC217773.1	ENSG00000238723	-2.92473	9.66e-08	4.04e-07	Negative regulation
AC023509.5	ENSG00000275488	-2.92417	1.62e-21	5.34e-20	Negative regulation
AC022540.1	ENSG00000232342	-2.92283	6.59e-29	8.71e-27	Negative regulation
TBL1XR1-AS1	ENSG00000231310	-2.92243	3.06e-35	1.49e-32	Negative regulation
RN7SL564P	ENSG00000240606	-2.9215	1.46e-07	5.97e-07	Negative regulation
Y_RNA	ENSG00000200834	-2.92145	4.97e-14	4.78e-13	Negative regulation
AC008534.1	ENSG00000249175	-2.92097	4.94e-09	2.45e-08	Negative regulation
RNY1P15	ENSG00000222351	-2.91994	8.54e-08	3.6e-07	Negative regulation
RNU6-402P	ENSG00000222610	-2.91993	5.22e-05	0.000148857	Negative regulation
RPL23AP50	ENSG00000232778	-2.91965	5.07e-20	1.28e-18	Negative regulation
H2BC10	ENSG00000278588	-2.91869	6.42e-31	1.31e-28	Negative regulation
RN7SL144P	ENSG00000242559	-2.91554	7.29e-13	5.96e-12	Negative regulation
HSPE1P26	ENSG00000220867	-2.91546	1.52e-28	1.89e-26	Negative regulation
DIAPH3-AS1	ENSG00000227528	-2.9154	0.000132095	0.000354557	Negative regulation
AC092910.1	ENSG00000239835	-2.91532	5.6e-21	1.69e-19	Negative regulation
RN7SKP185	ENSG00000199683	-2.91506	1.64e-15	1.95e-14	Negative regulation
AC114763.2	ENSG00000230569	-2.91421	2.54e-14	2.55e-13	Negative regulation
AC100774.1	ENSG00000261529	-2.91263	6.31e-33	1.93e-30	Negative regulation
AL133370.2	ENSG00000274666	-2.91258	6.03e-23	2.57e-21	Negative regulation
AC130462.1	ENSG00000201850	-2.91228	0.000812339	0.00190482	Negative regulation
RPL7P25	ENSG00000216636	-2.91209	6.21e-24	3.22e-22	Negative regulation
AL356785.1	ENSG00000252719	-2.91104	0.000241317	0.000619098	Negative regulation
TPRKBP2	ENSG00000260452	-2.91072	7.87e-24	3.98e-22	Negative regulation
RN7SL507P	ENSG00000239702	-2.90985	5.01e-10	2.83e-09	Negative regulation
FCF1P5	ENSG00000220392	-2.90942	3.66e-24	1.98e-22	Negative regulation
AC110921.1	ENSG00000264754	-2.90863	2.55e-05	7.63e-05	Negative regulation
AC018889.1	ENSG00000271146	-2.90803	6.19e-13	5.1e-12	Negative regulation
MRPS10P2	ENSG00000234325	-2.90802	0.000125538	0.000338098	Negative regulation
NARS1P2	ENSG00000253789	-2.90785	1.65e-06	5.85e-06	Negative regulation
AC076966.1	ENSG00000201957	-2.90663	9.14e-05	0.00025135	Negative regulation
SNORA22	ENSG00000206634	-2.90611	1.24e-43	1.5e-40	Negative regulation
RNU6-1188P	ENSG00000200665	-2.9058	0.00322996	0.00681875	Negative regulation
RPL23AP11	ENSG00000230988	-2.90509	8.48e-25	5.14e-23	Negative regulation
PLCB1-IT1	ENSG00000225479	-2.90411	0.00468121	0.00958151	Negative regulation
LINC02312	ENSG00000258869	-2.90389	8.29e-06	2.65e-05	Negative regulation
AC015920.1	ENSG00000278972	-2.90238	1.55e-14	1.6e-13	Negative regulation
ATP11A-AS1	ENSG00000232684	-2.90154	6.27e-23	2.66e-21	Negative regulation
AC118465.1	ENSG00000248885	-2.90058	1.33e-19	3.11e-18	Negative regulation
AC087286.4	ENSG00000259453	-2.89924	1.55e-23	7.4e-22	Negative regulation
AC100839.1	ENSG00000259756	-2.8991	1.03e-16	1.49e-15	Negative regulation
Y_RNA	ENSG00000206679	-2.89907	0.000515002	0.00124968	Negative regulation
AP002439.1	ENSG00000267393	-2.89882	1.02e-08	4.82e-08	Negative regulation
SCARNA6	ENSG00000251791	-2.89698	3.67e-55	9.11e-52	Negative regulation
RNU4-80P	ENSG00000200070	-2.89631	4.58e-10	2.59e-09	Negative regulation
SNORA28	ENSG00000272533	-2.89552	9.81e-39	7.81e-36	Negative regulation
TAS2R46	ENSG00000226761	-2.89458	6.65e-23	2.8e-21	Negative regulation
LINC00456	ENSG00000233124	-2.89338	3.5e-12	2.61e-11	Negative regulation
AC016065.2	ENSG00000253550	-2.89087	5.57e-17	8.37e-16	Negative regulation
AC012513.2	ENSG00000236478	-2.88978	4.86e-27	4.51e-25	Negative regulation
AL022323.1	ENSG00000279006	-2.88946	1.42e-34	6.18e-32	Negative regulation
DPYD-AS2	ENSG00000235777	-2.88778	0.000138503	0.000370181	Negative regulation
RN7SL735P	ENSG00000244044	-2.88775	5.26e-09	2.6e-08	Negative regulation
SRMP2	ENSG00000258485	-2.88591	4.18e-18	7.54e-17	Negative regulation
NANOGP2	ENSG00000228670	-2.88565	3.17e-07	1.24e-06	Negative regulation
Y_RNA	ENSG00000201563	-2.88482	7.4e-18	1.28e-16	Negative regulation
AC007001.1	ENSG00000267055	-2.88234	1.76e-23	8.27e-22	Negative regulation
RNU6-130P	ENSG00000223044	-2.88186	3.11e-23	1.4e-21	Negative regulation
AC144521.1	ENSG00000272477	-2.88101	6.08e-05	0.000171803	Negative regulation
AC026725.1	ENSG00000249713	-2.8807	1.2e-17	1.99e-16	Negative regulation
AC011595.1	ENSG00000257438	-2.88034	1.49e-12	1.17e-11	Negative regulation
AC022493.2	ENSG00000248967	-2.87912	6.34e-12	4.59e-11	Negative regulation
RNU7-181P	ENSG00000253043	-2.87883	7.1e-08	3.02e-07	Negative regulation
AC004217.2	ENSG00000257658	-2.87855	1.15e-06	4.16e-06	Negative regulation
RN7SKP184	ENSG00000199218	-2.87743	0.00405994	0.00840317	Negative regulation
RNU6-202P	ENSG00000251807	-2.87686	0.000225979	0.00058326	Negative regulation
AC105206.1	ENSG00000177725	-2.87637	7.39e-18	1.28e-16	Negative regulation
HSPA8P19	ENSG00000251614	-2.87607	1.3e-12	1.03e-11	Negative regulation
AC007849.1	ENSG00000242795	-2.87407	1.46e-19	3.38e-18	Negative regulation
TBC1D22A-AS1	ENSG00000280080	-2.87385	8.81e-22	3.05e-20	Negative regulation
RPS27AP10	ENSG00000240974	-2.87336	1.89e-26	1.57e-24	Negative regulation
RNU4ATAC12P	ENSG00000252269	-2.87305	4.14e-17	6.37e-16	Negative regulation
AC079416.4	ENSG00000280227	-2.87227	1.41e-06	5.06e-06	Negative regulation
AP002490.2	ENSG00000255296	-2.87049	1.42e-10	8.54e-10	Negative regulation
AC026894.1	ENSG00000255159	-2.86945	1.83e-18	3.52e-17	Negative regulation
AC007431.2	ENSG00000266100	-2.8692	1.81e-09	9.45e-09	Negative regulation
AC002044.3	ENSG00000280092	-2.8689	2.34e-14	2.36e-13	Negative regulation
AC026474.1	ENSG00000265113	-2.86818	8.6e-12	6.12e-11	Negative regulation
MACROD2-AS1	ENSG00000235914	-2.8673	4.06e-09	2.04e-08	Negative regulation
COL18A1-AS2	ENSG00000224574	-2.86706	7.61e-08	3.23e-07	Negative regulation
CACNA2D1-AS1	ENSG00000223770	-2.86672	0.000324677	0.000815218	Negative regulation
KCNJ13	ENSG00000115474	-2.86522	1.12e-26	9.65e-25	Negative regulation
AC099804.1	ENSG00000279570	-2.86506	6.5e-26	4.9e-24	Negative regulation
RN7SL630P	ENSG00000264978	-2.86288	2.79e-05	8.29e-05	Negative regulation
AL590704.1	ENSG00000219409	-2.86228	4.34e-05	0.000125263	Negative regulation
Y_RNA	ENSG00000207117	-2.85868	4.74e-09	2.36e-08	Negative regulation
AC011753.2	ENSG00000230696	-2.85866	6.06e-13	5.01e-12	Negative regulation
MIR4802	ENSG00000263642	-2.85789	5.02e-08	2.18e-07	Negative regulation
AC013640.1	ENSG00000261191	-2.85755	7.53e-06	2.43e-05	Negative regulation
AC013437.1	ENSG00000257284	-2.856	0.000811273	0.00190253	Negative regulation
AC010320.4	ENSG00000269535	-2.85571	1.35e-34	5.92e-32	Negative regulation
PRKCA-AS1	ENSG00000264630	-2.85558	5.5e-24	2.87e-22	Negative regulation
ITCH-IT1	ENSG00000231795	-2.85463	3.92e-20	1.01e-18	Negative regulation
AC087286.2	ENSG00000259367	-2.85409	2.44e-39	2.06e-36	Negative regulation
NANOGP5	ENSG00000231697	-2.85388	4.29e-12	3.17e-11	Negative regulation
AC079035.1	ENSG00000257568	-2.85192	1.65e-21	5.42e-20	Negative regulation
RNA5SP233	ENSG00000238391	-2.85162	3.6e-11	2.36e-10	Negative regulation
POLHP1	ENSG00000232970	-2.85159	1.04e-19	2.5e-18	Negative regulation
AC067817.1	ENSG00000253586	-2.85089	5.79e-08	2.49e-07	Negative regulation
RPL23AP30	ENSG00000226658	-2.85003	2.78e-19	6.1e-18	Negative regulation
ALG9-IT1	ENSG00000254450	-2.84989	5.81e-07	2.19e-06	Negative regulation
SCARNA13	ENSG00000252481	-2.84933	1.23e-73	7.44e-70	Negative regulation
AC007014.1	ENSG00000262020	-2.84809	4.67e-15	5.23e-14	Negative regulation
RNU6-1170P	ENSG00000251783	-2.84779	5.18e-07	1.97e-06	Negative regulation
AL391863.1	ENSG00000229502	-2.84574	1.01e-21	3.46e-20	Negative regulation
AL158832.1	ENSG00000235880	-2.84565	0.000305021	0.00076962	Negative regulation
MTND6P18	ENSG00000227714	-2.84439	3.68e-06	1.24e-05	Negative regulation
RNU6-141P	ENSG00000222431	-2.84417	6.87e-06	2.23e-05	Negative regulation
AC013564.1	ENSG00000274995	-2.84314	6.08e-11	3.85e-10	Negative regulation
RN7SL756P	ENSG00000244610	-2.84296	1.5e-05	4.61e-05	Negative regulation
ACSM6	ENSG00000173124	-2.84241	6.1e-24	3.17e-22	Negative regulation
RNU6-123P	ENSG00000251972	-2.84231	1.05e-10	6.44e-10	Negative regulation
AP001970.1	ENSG00000254710	-2.84114	0.000360716	0.00089934	Negative regulation
MTCO1P19	ENSG00000237300	-2.83997	7.58e-09	3.66e-08	Negative regulation
Y_RNA	ENSG00000222224	-2.83737	3.47e-11	2.27e-10	Negative regulation
ETS1-AS1	ENSG00000254588	-2.83687	3.91e-06	1.31e-05	Negative regulation
MFSD1P1	ENSG00000261868	-2.8366	2.77e-26	2.22e-24	Negative regulation
AL357793.2	ENSG00000237011	-2.83476	0.00559208	0.0112782	Negative regulation
AL158207.2	ENSG00000230684	-2.83459	7.7e-08	3.26e-07	Negative regulation
AC090559.2	ENSG00000270072	-2.83396	2.26e-17	3.62e-16	Negative regulation
AP001011.1	ENSG00000266049	-2.83357	4.83e-11	3.11e-10	Negative regulation
TMED11P	ENSG00000215367	-2.8335	1.86e-14	1.9e-13	Negative regulation
AC090241.1	ENSG00000267587	-2.83301	6.53e-09	3.18e-08	Negative regulation
ENO1P3	ENSG00000243986	-2.83292	2.84e-10	1.65e-09	Negative regulation
TET2-AS1	ENSG00000251586	-2.83161	9.37e-27	8.24e-25	Negative regulation
RNU4-2	ENSG00000202538	-2.83053	8.99e-30	1.44e-27	Negative regulation
AC007599.2	ENSG00000262038	-2.83051	2.53e-06	8.75e-06	Negative regulation
Y_RNA	ENSG00000200685	-2.82988	0.00189741	0.004185	Negative regulation
RNU6-1176P	ENSG00000212257	-2.82962	5.04e-07	1.92e-06	Negative regulation
AC012100.3	ENSG00000279665	-2.82918	6.13e-11	3.88e-10	Negative regulation
RPS20P31	ENSG00000240925	-2.82834	1.76e-15	2.08e-14	Negative regulation
AP003072.5	ENSG00000280379	-2.82709	6.13e-17	9.15e-16	Negative regulation
HMGN2P38	ENSG00000231726	-2.82609	2.22e-21	7.18e-20	Negative regulation
RNU4-6P	ENSG00000222736	-2.82553	0.00371835	0.00775858	Negative regulation
PRKCE-AS1	ENSG00000228481	-2.82403	2.1e-16	2.87e-15	Negative regulation
RN7SL173P	ENSG00000243373	-2.82386	1.48e-08	6.86e-08	Negative regulation
AL360091.3	ENSG00000234915	-2.82254	9.33e-19	1.89e-17	Negative regulation
AC112512.1	ENSG00000214773	-2.82204	2.33e-32	6.21e-30	Negative regulation
AC064852.1	ENSG00000241409	-2.82201	3.66e-12	2.73e-11	Negative regulation
AC104819.2	ENSG00000250350	-2.82199	9.15e-10	5e-09	Negative regulation
AL034418.1	ENSG00000229853	-2.82134	3.06e-25	2e-23	Negative regulation
MIR938	ENSG00000216035	-2.82118	0.000191034	0.000498523	Negative regulation
SNORA79	ENSG00000221303	-2.82022	2.46e-08	1.11e-07	Negative regulation
MARK2P8	ENSG00000239503	-2.81956	6.48e-28	7.07e-26	Negative regulation
TAS2R43	ENSG00000255374	-2.81806	2.01e-24	1.14e-22	Negative regulation
RN7SL732P	ENSG00000264618	-2.81786	6.89e-11	4.33e-10	Negative regulation
AC005695.2	ENSG00000263708	-2.8175	0.000340118	0.000851456	Negative regulation
SLC30A6P1	ENSG00000232277	-2.81514	0.00240827	0.00521342	Negative regulation
AC046158.3	ENSG00000279129	-2.8129	2.73e-22	1.02e-20	Negative regulation
HIGD1AP16	ENSG00000219608	-2.81248	1.04e-27	1.09e-25	Negative regulation
NDUFB4P1	ENSG00000242510	-2.80924	3.07e-09	1.56e-08	Negative regulation
AP005059.2	ENSG00000265316	-2.80831	0.00139537	0.00314676	Negative regulation
SNORA11B	ENSG00000221102	-2.80664	6.67e-12	4.81e-11	Negative regulation
AL136982.3	ENSG00000237280	-2.8064	5.44e-21	1.64e-19	Negative regulation
AL591623.1	ENSG00000225300	-2.80383	5.03e-23	2.17e-21	Negative regulation
RPS16P5	ENSG00000217527	-2.80288	3.1e-15	3.55e-14	Negative regulation
AL161909.2	ENSG00000232978	-2.80281	2.7e-19	5.94e-18	Negative regulation
Y_RNA	ENSG00000222511	-2.80225	0.00100482	0.00232299	Negative regulation
RBM22P4	ENSG00000277769	-2.80221	5.11e-05	0.000146078	Negative regulation
ZNF587P1	ENSG00000223965	-2.80199	5.08e-19	1.07e-17	Negative regulation
RNU6-769P	ENSG00000207136	-2.80106	0.00130714	0.0029633	Negative regulation
AP002884.1	ENSG00000254638	-2.79957	5.82e-17	8.72e-16	Negative regulation
AC008521.1	ENSG00000267611	-2.79945	1.54e-15	1.84e-14	Negative regulation
RNA5SP179	ENSG00000253093	-2.79906	1.85e-08	8.52e-08	Negative regulation
MIR4774	ENSG00000265694	-2.79762	0.00118821	0.00271453	Negative regulation
AC096576.3	ENSG00000250092	-2.79568	0.0234674	0.0415523	Negative regulation
RNU5F-1	ENSG00000199377	-2.79447	1.53e-27	1.57e-25	Negative regulation
AC114737.2	ENSG00000225703	-2.79412	3.57e-23	1.58e-21	Negative regulation
HMGB3P21	ENSG00000224551	-2.7938	2.12e-10	1.25e-09	Negative regulation
DAPK1-IT1	ENSG00000236709	-2.79337	1.24e-07	5.13e-07	Negative regulation
RNU6-638P	ENSG00000252391	-2.79331	2.47e-26	1.99e-24	Negative regulation
AC009656.1	ENSG00000255060	-2.79	5.91e-11	3.74e-10	Negative regulation
AC015871.4	ENSG00000279394	-2.78722	2.24e-20	6.06e-19	Negative regulation
MTCO2P19	ENSG00000237628	-2.78644	8.24e-06	2.64e-05	Negative regulation
LARGE-AS1	ENSG00000224973	-2.7857	1.21e-25	8.7e-24	Negative regulation
RPS3AP28	ENSG00000234995	-2.78332	1.33e-18	2.62e-17	Negative regulation
HMGN1P10	ENSG00000244101	-2.78317	7.85e-06	2.52e-05	Negative regulation
AC116096.1	ENSG00000261734	-2.78307	1.4e-13	1.27e-12	Negative regulation
AL451047.1	ENSG00000228625	-2.78096	2.39e-14	2.41e-13	Negative regulation
RN7SL370P	ENSG00000243437	-2.78058	2.01e-07	8.08e-07	Negative regulation
MORF4L1P3	ENSG00000255040	-2.7801	1.26e-28	1.58e-26	Negative regulation
MIR320C1	ENSG00000221493	-2.77923	1.93e-13	1.71e-12	Negative regulation
YBX1P3	ENSG00000240002	-2.77893	5.25e-09	2.59e-08	Negative regulation
AC068389.3	ENSG00000255321	-2.77833	1.08e-11	7.57e-11	Negative regulation
MIR4296	ENSG00000264572	-2.77752	5.47e-10	3.07e-09	Negative regulation
AC023389.2	ENSG00000265713	-2.77657	1.03e-23	5.09e-22	Negative regulation
RABGAP1L-IT1	ENSG00000223525	-2.77648	2.28e-20	6.15e-19	Negative regulation
AL445435.1	ENSG00000270585	-2.7764	1.5e-33	5.47e-31	Negative regulation
AL513185.1	ENSG00000226163	-2.77574	0.000960501	0.0022265	Negative regulation
MTATP6P11	ENSG00000228097	-2.77523	4.64e-09	2.31e-08	Negative regulation
H1-4	ENSG00000168298	-2.77472	2.72e-57	8.21e-54	Negative regulation
AP002967.1	ENSG00000279836	-2.77289	0.000150525	0.000399503	Negative regulation
AC027575.1	ENSG00000265261	-2.77004	2.46e-23	1.13e-21	Negative regulation
STARD13-IT1	ENSG00000230300	-2.77003	4.27e-17	6.54e-16	Negative regulation
AC007731.3	ENSG00000236003	-2.76912	4.23e-18	7.61e-17	Negative regulation
RNU7-96P	ENSG00000238719	-2.76871	0.000951543	0.00220731	Negative regulation
AC131391.1	ENSG00000260601	-2.76853	5.8e-09	2.85e-08	Negative regulation
RNU7-84P	ENSG00000251892	-2.7684	1.11e-08	5.25e-08	Negative regulation
AC004158.1	ENSG00000260664	-2.76776	1.25e-23	6.04e-22	Negative regulation
AC079866.1	ENSG00000256399	-2.76732	2.5e-19	5.54e-18	Negative regulation
AC060773.1	ENSG00000230459	-2.76681	1.38e-16	1.94e-15	Negative regulation
AC022826.1	ENSG00000253273	-2.76349	1.5e-17	2.47e-16	Negative regulation
RNU4-25P	ENSG00000222501	-2.76343	6.92e-21	2.06e-19	Negative regulation
AC068473.2	ENSG00000266901	-2.76285	5.24e-08	2.27e-07	Negative regulation
AC055733.4	ENSG00000252894	-2.76153	0.00478684	0.00977778	Negative regulation
AC092104.1	ENSG00000239696	-2.76083	4.21e-18	7.58e-17	Negative regulation
RNU6-272P	ENSG00000222960	-2.75778	0.00138627	0.00312775	Negative regulation
HMGB3P14	ENSG00000231845	-2.75751	1.55e-27	1.58e-25	Negative regulation
AC099506.1	ENSG00000260862	-2.75485	1.23e-17	2.05e-16	Negative regulation
RNU6-414P	ENSG00000200575	-2.75485	2.94e-06	1.01e-05	Negative regulation
MIR548AQ	ENSG00000265470	-2.75408	7.45e-05	0.000207749	Negative regulation
OR10A5	ENSG00000166363	-2.75295	2.48e-05	7.41e-05	Negative regulation
SMIM18	ENSG00000253457	-2.7525	1.63e-31	3.83e-29	Negative regulation
AC007161.1	ENSG00000234718	-2.74873	7.17e-29	9.34e-27	Negative regulation
AP000753.3	ENSG00000271100	-2.74857	4.88e-07	1.86e-06	Negative regulation
AC023271.1	ENSG00000202059	-2.74794	3.41e-07	1.33e-06	Negative regulation
SNORD116	ENSG00000252985	-2.7475	4.89e-09	2.42e-08	Negative regulation
AC022919.1	ENSG00000279250	-2.74536	7.73e-10	4.27e-09	Negative regulation
SNORA40B	ENSG00000208308	-2.7442	8.64e-09	4.14e-08	Negative regulation
MIR5194	ENSG00000264653	-2.74389	1.84e-12	1.43e-11	Negative regulation
Metazoa_SRP	ENSG00000276359	-2.74238	0.000422663	0.00104164	Negative regulation
AP001885.1	ENSG00000179038	-2.74175	3.97e-26	3.1e-24	Negative regulation
RNU6-767P	ENSG00000206859	-2.74167	4.72e-18	8.44e-17	Negative regulation
AC025423.1	ENSG00000256325	-2.7414	1.44e-25	1e-23	Negative regulation
Y_RNA	ENSG00000202417	-2.741	1.68e-07	6.81e-07	Negative regulation
BICRA-AS1	ENSG00000269806	-2.73959	9.6e-15	1.02e-13	Negative regulation
AL162390.1	ENSG00000274421	-2.73833	3.45e-20	9.01e-19	Negative regulation
AF107885.1	ENSG00000242488	-2.73821	2.97e-15	3.41e-14	Negative regulation
MTND5P32	ENSG00000259379	-2.73681	4.15e-08	1.82e-07	Negative regulation
ATP5PBP1	ENSG00000224451	-2.73642	2.28e-10	1.34e-09	Negative regulation
AC023206.1	ENSG00000271332	-2.73611	3.13e-17	4.9e-16	Negative regulation
AC243773.2	ENSG00000277911	-2.73604	5.64e-22	2.02e-20	Negative regulation
RN7SKP50	ENSG00000201564	-2.73509	1.99e-05	6.03e-05	Negative regulation
MIR1255A	ENSG00000221265	-2.7348	7.45e-07	2.78e-06	Negative regulation
AC103876.1	ENSG00000259986	-2.73413	3.5e-09	1.77e-08	Negative regulation
AL136164.3	ENSG00000279289	-2.73387	1.33e-14	1.39e-13	Negative regulation
MTCO3P19	ENSG00000224471	-2.73264	0.00131136	0.00297159	Negative regulation
SNORA73	ENSG00000222145	-2.73197	1.37e-05	4.24e-05	Negative regulation
AC244093.3	ENSG00000277579	-2.73161	2.51e-19	5.56e-18	Negative regulation
AC040978.1	ENSG00000274064	-2.73073	3.24e-13	2.78e-12	Negative regulation
AC019270.1	ENSG00000253932	-2.73064	4.18e-06	1.4e-05	Negative regulation
RNU6-1034P	ENSG00000202205	-2.73051	0.0136095	0.0254155	Negative regulation
AP001102.1	ENSG00000213287	-2.72984	3.32e-11	2.19e-10	Negative regulation
Y_RNA	ENSG00000200742	-2.729	1.19e-17	1.99e-16	Negative regulation
AC129502.1	ENSG00000280321	-2.72772	3.86e-17	5.98e-16	Negative regulation
RNU1-91P	ENSG00000201616	-2.72502	1.37e-12	1.08e-11	Negative regulation
MIR576	ENSG00000207988	-2.725	3.18e-06	1.08e-05	Negative regulation
Y_RNA	ENSG00000206756	-2.72479	0.00158857	0.003552	Negative regulation
AP003108.4	ENSG00000279632	-2.72213	4.7e-29	6.4e-27	Negative regulation
SNORA50A	ENSG00000281910	-2.72054	8.46e-07	3.12e-06	Negative regulation
AL162408.1	ENSG00000229206	-2.71718	2.93e-15	3.37e-14	Negative regulation
AC110603.1	ENSG00000264434	-2.71708	0.0499555	0.0817389	Negative regulation
AL606534.2	ENSG00000232085	-2.71605	0.000965039	0.00223641	Negative regulation
RPS26P42	ENSG00000232437	-2.71586	0.000356163	0.000889091	Negative regulation
SNORA71D	ENSG00000200354	-2.71544	2.01e-27	2e-25	Negative regulation
AC016292.1	ENSG00000235361	-2.71429	5.59e-15	6.17e-14	Negative regulation
OSBPL10-AS1	ENSG00000232490	-2.71416	1.28e-29	1.98e-27	Negative regulation
AC009269.2	ENSG00000259532	-2.71325	1.8e-21	5.86e-20	Negative regulation
AL365318.1	ENSG00000237993	-2.71026	1.06e-11	7.44e-11	Negative regulation
AP005060.1	ENSG00000279885	-2.71018	2.06e-13	1.82e-12	Negative regulation
Y_RNA	ENSG00000212205	-2.71004	1.6e-17	2.61e-16	Negative regulation
EEF1A1P32	ENSG00000213046	-2.70881	4.37e-26	3.37e-24	Negative regulation
AKT3-IT1	ENSG00000228939	-2.70832	4.65e-07	1.78e-06	Negative regulation
RPEP4	ENSG00000233010	-2.70672	2.24e-12	1.72e-11	Negative regulation
AP001381.1	ENSG00000266541	-2.70602	2.02e-20	5.53e-19	Negative regulation
AC024475.1	ENSG00000254653	-2.70526	1.92e-09	1e-08	Negative regulation
AC012291.2	ENSG00000259415	-2.70371	1.42e-06	5.09e-06	Negative regulation
RNU6-122P	ENSG00000252627	-2.7029	3.33e-13	2.86e-12	Negative regulation
RNU11	ENSG00000274978	-2.70252	2.2e-24	1.23e-22	Negative regulation
MTND4P14	ENSG00000236254	-2.70182	7.42e-13	6.06e-12	Negative regulation
AC099494.3	ENSG00000279620	-2.70054	4.62e-23	2.01e-21	Negative regulation
AC009994.1	ENSG00000271779	-2.69911	7.98e-22	2.79e-20	Negative regulation
AC022336.3	ENSG00000280042	-2.69904	1.51e-36	8.82e-34	Negative regulation
Y_RNA	ENSG00000202078	-2.69864	9.31e-25	5.61e-23	Negative regulation
HNRNPA1P76	ENSG00000255141	-2.69852	1.76e-18	3.4e-17	Negative regulation
MIR548V	ENSG00000265520	-2.69833	2.9e-08	1.3e-07	Negative regulation
AC007601.2	ENSG00000261293	-2.69735	9.59e-06	3.04e-05	Negative regulation
AL590103.1	ENSG00000231978	-2.69705	9.48e-08	3.97e-07	Negative regulation
MIR604	ENSG00000207612	-2.69689	6.15e-08	2.64e-07	Negative regulation
H1-5	ENSG00000184357	-2.69439	7.08e-50	1.36e-46	Negative regulation
RNU1-83P	ENSG00000200296	-2.69082	0.000412302	0.00101803	Negative regulation
AC024032.2	ENSG00000276396	-2.69065	1.53e-06	5.46e-06	Negative regulation
RN7SKP74	ENSG00000199719	-2.6905	2.23e-26	1.82e-24	Negative regulation
AL133384.1	ENSG00000229668	-2.69026	0.000387086	0.0009597	Negative regulation
RN7SL515P	ENSG00000241406	-2.6899	1.72e-05	5.27e-05	Negative regulation
HIGD1AP17	ENSG00000258886	-2.68954	7.32e-06	2.36e-05	Negative regulation
ENOX1-AS1	ENSG00000233821	-2.68882	5.89e-11	3.73e-10	Negative regulation
AL731568.1	ENSG00000228280	-2.6888	4.92e-15	5.48e-14	Negative regulation
MTCYBP23	ENSG00000259671	-2.68646	4.97e-06	1.65e-05	Negative regulation
AC104984.5	ENSG00000266987	-2.68612	3.66e-19	7.87e-18	Negative regulation
AC020728.1	ENSG00000271410	-2.68565	2e-13	1.77e-12	Negative regulation
RNA5SP20	ENSG00000251785	-2.68549	0.000417994	0.00103099	Negative regulation
AL096712.1	ENSG00000275550	-2.68544	1.49e-18	2.92e-17	Negative regulation
AC092612.1	ENSG00000248521	-2.68522	5.54e-11	3.53e-10	Negative regulation
Y_RNA	ENSG00000207370	-2.68343	1.89e-25	1.28e-23	Negative regulation
MTCYBP3	ENSG00000232373	-2.68298	4.1e-14	3.99e-13	Negative regulation
NDUFAF2P2	ENSG00000255358	-2.6829	4.03e-24	2.16e-22	Negative regulation
AC091925.2	ENSG00000279679	-2.68256	0.00277763	0.00593929	Negative regulation
AC009303.2	ENSG00000235066	-2.68166	3.79e-27	3.57e-25	Negative regulation
AC009054.1	ENSG00000259999	-2.68117	4.87e-16	6.25e-15	Negative regulation
AL445489.1	ENSG00000237336	-2.68003	1.13e-18	2.26e-17	Negative regulation
TTLL7-IT1	ENSG00000233061	-2.67897	3.62e-09	1.83e-08	Negative regulation
NAALADL2-AS1	ENSG00000225552	-2.67685	0.000807165	0.00189384	Negative regulation
AC008810.1	ENSG00000212567	-2.67675	1.35e-08	6.32e-08	Negative regulation
AC103725.1	ENSG00000212342	-2.67663	7.3e-08	3.1e-07	Negative regulation
AC009313.1	ENSG00000224467	-2.67549	0.00012709	0.000342015	Negative regulation
AC004672.2	ENSG00000267285	-2.67535	6e-10	3.36e-09	Negative regulation
AF131215.1	ENSG00000231965	-2.67514	3.48e-11	2.28e-10	Negative regulation
HMGN1P8	ENSG00000241120	-2.67485	7.99e-33	2.39e-30	Negative regulation
RN7SL55P	ENSG00000243227	-2.67416	0.000144831	0.0003858	Negative regulation
AC008507.2	ENSG00000267006	-2.67371	1.05e-27	1.09e-25	Negative regulation
AC089984.2	ENSG00000257802	-2.67245	7.73e-25	4.74e-23	Negative regulation
RPL36AP33	ENSG00000235619	-2.67145	3.87e-13	3.28e-12	Negative regulation
MTCO3P11	ENSG00000237711	-2.67144	1.71e-13	1.53e-12	Negative regulation
AC064872.1	ENSG00000270470	-2.67124	0.000242303	0.000621438	Negative regulation
AC023825.1	ENSG00000259922	-2.66979	3.7e-20	9.58e-19	Negative regulation
RN7SKP299	ENSG00000271765	-2.66825	1.7e-13	1.52e-12	Negative regulation
RPL23AP17	ENSG00000215893	-2.6675	7.96e-09	3.83e-08	Negative regulation
PBOV1	ENSG00000254440	-2.66726	1.06e-18	2.13e-17	Negative regulation
RNU6-879P	ENSG00000201198	-2.66478	1.06e-07	4.42e-07	Negative regulation
AC084024.2	ENSG00000248585	-2.66476	2.99e-13	2.57e-12	Negative regulation
AC055764.1	ENSG00000234136	-2.66406	5.1e-14	4.89e-13	Negative regulation
AL360169.2	ENSG00000274023	-2.6629	2.01e-15	2.36e-14	Negative regulation
AL355297.1	ENSG00000270487	-2.66211	8.91e-09	4.26e-08	Negative regulation
PIMREGP4	ENSG00000248340	-2.6611	2.66e-05	7.93e-05	Negative regulation
SNORA35B	ENSG00000271907	-2.65974	0.0221158	0.0394038	Negative regulation
RNA5SP295	ENSG00000199525	-2.65936	0.000149997	0.000398327	Negative regulation
SNORA46	ENSG00000207493	-2.65788	1.26e-25	9.02e-24	Negative regulation
CCNL2P1	ENSG00000248283	-2.65756	2.26e-17	3.62e-16	Negative regulation
AC092067.1	ENSG00000267234	-2.65623	3.19e-15	3.65e-14	Negative regulation
AC069542.1	ENSG00000229190	-2.65587	4.64e-27	4.32e-25	Negative regulation
AP003086.2	ENSG00000254649	-2.65538	6.05e-09	2.96e-08	Negative regulation
RN7SL698P	ENSG00000244232	-2.65496	2.69e-12	2.04e-11	Negative regulation
FOXP1-IT1	ENSG00000242094	-2.65477	4.41e-29	6.04e-27	Negative regulation
AL161644.1	ENSG00000225632	-2.65385	8.81e-12	6.27e-11	Negative regulation
AC079594.1	ENSG00000243687	-2.65291	9.73e-11	6e-10	Negative regulation
AC103705.1	ENSG00000278275	-2.65245	1.11e-20	3.18e-19	Negative regulation
AC009153.1	ENSG00000240861	-2.65146	6.96e-09	3.38e-08	Negative regulation
SOX5-AS1	ENSG00000256120	-2.65083	0.00453146	0.00929798	Negative regulation
AC091117.2	ENSG00000259418	-2.64866	2.96e-16	3.94e-15	Negative regulation
NHS-AS1	ENSG00000230020	-2.64842	5.82e-07	2.2e-06	Negative regulation
Y_RNA	ENSG00000202046	-2.64822	0.000179365	0.000469958	Negative regulation
AC024940.3	ENSG00000256176	-2.64711	1.12e-21	3.78e-20	Negative regulation
AL096869.2	ENSG00000259163	-2.64641	4.27e-16	5.53e-15	Negative regulation
AL713922.2	ENSG00000276662	-2.64578	2.82e-26	2.25e-24	Negative regulation
SNORA19	ENSG00000207468	-2.64552	2.01e-12	1.56e-11	Negative regulation
AP000844.1	ENSG00000224700	-2.64468	0.000164599	0.000434126	Negative regulation
AC134349.2	ENSG00000256981	-2.64445	6.96e-29	9.13e-27	Negative regulation
AC027698.1	ENSG00000253116	-2.64347	0.00030919	0.00077944	Negative regulation
AL136979.1	ENSG00000227914	-2.63997	4.46e-24	2.37e-22	Negative regulation
SNORA14A	ENSG00000201643	-2.63995	1.15e-19	2.75e-18	Negative regulation
AC087276.3	ENSG00000255340	-2.63816	6.26e-16	7.89e-15	Negative regulation
MYCBP2-AS2	ENSG00000229521	-2.63661	2.52e-16	3.4e-15	Negative regulation
LINC01931	ENSG00000162947	-2.63629	5.44e-12	3.97e-11	Negative regulation
AL160274.1	ENSG00000279083	-2.63511	1.45e-14	1.51e-13	Negative regulation
SNORD63	ENSG00000251987	-2.63504	0.0270999	0.0473094	Negative regulation
TAS2R3	ENSG00000127362	-2.63449	6.07e-23	2.58e-21	Negative regulation
RN7SL350P	ENSG00000243254	-2.63405	0.0011366	0.00260537	Negative regulation
RN7SL230P	ENSG00000264916	-2.63354	7.15e-16	8.95e-15	Negative regulation
RNU6-859P	ENSG00000199598	-2.6332	2.34e-08	1.06e-07	Negative regulation
AC079336.4	ENSG00000266599	-2.63194	3.13e-16	4.16e-15	Negative regulation
RN7SKP228	ENSG00000222974	-2.63153	3.69e-05	0.000107503	Negative regulation
RN7SKP37	ENSG00000201364	-2.6314	0.00782423	0.015332	Negative regulation
LDLRAD4-AS1	ENSG00000267690	-2.63073	9.19e-19	1.86e-17	Negative regulation
SLC9A9-AS1	ENSG00000240012	-2.62975	0.0042796	0.00882367	Negative regulation
RPL5P13	ENSG00000242134	-2.62971	7.49e-09	3.62e-08	Negative regulation
AC090519.2	ENSG00000259499	-2.6276	2.84e-19	6.22e-18	Negative regulation
RNU6-135P	ENSG00000252578	-2.62501	2.88e-06	9.87e-06	Negative regulation
RNU4-31P	ENSG00000206938	-2.62491	9.96e-05	0.00027243	Negative regulation
AC112673.1	ENSG00000249848	-2.62483	4.06e-08	1.78e-07	Negative regulation
AC079915.1	ENSG00000266371	-2.6237	9.83e-26	7.15e-24	Negative regulation
AC068397.1	ENSG00000259528	-2.62345	7.16e-13	5.85e-12	Negative regulation
AL731563.1	ENSG00000232646	-2.62272	1.13e-17	1.89e-16	Negative regulation
UBE2L2	ENSG00000131982	-2.62255	2.01e-06	7.05e-06	Negative regulation
AL096817.1	ENSG00000279616	-2.62112	7.97e-18	1.37e-16	Negative regulation
AC087359.1	ENSG00000250869	-2.62093	2.89e-28	3.4e-26	Negative regulation
TSPAN9-IT1	ENSG00000256197	-2.6207	0.000348963	0.000872511	Negative regulation
RNA5SP159	ENSG00000252970	-2.62037	2.41e-06	8.36e-06	Negative regulation
HTR1DP1	ENSG00000275811	-2.61989	1.38e-13	1.25e-12	Negative regulation
RPS29P21	ENSG00000241913	-2.61887	4.4e-08	1.92e-07	Negative regulation
AL049647.1	ENSG00000179447	-2.6182	6.18e-17	9.21e-16	Negative regulation
RNU6-57P	ENSG00000223280	-2.61644	8.64e-11	5.37e-10	Negative regulation
AL590233.1	ENSG00000225460	-2.61616	5.09e-18	9.03e-17	Negative regulation
RNU6-1196P	ENSG00000252030	-2.61525	1e-05	3.17e-05	Negative regulation
AC104958.1	ENSG00000248318	-2.61487	5.35e-33	1.68e-30	Negative regulation
AC012409.1	ENSG00000259359	-2.61294	7.46e-06	2.41e-05	Negative regulation
AL138828.1	ENSG00000237596	-2.61254	5.21e-27	4.83e-25	Negative regulation
Y_RNA	ENSG00000200397	-2.61117	1.52e-12	1.19e-11	Negative regulation
AC079793.1	ENSG00000228655	-2.61015	4.62e-18	8.26e-17	Negative regulation
AL022097.1	ENSG00000270174	-2.61012	5.05e-24	2.66e-22	Negative regulation
OSTCP8	ENSG00000226801	-2.61003	7.28e-23	3.04e-21	Negative regulation
AL357093.1	ENSG00000258699	-2.60988	1.04e-13	9.54e-13	Negative regulation
TCF4-AS2	ENSG00000267402	-2.60911	0.0155922	0.0287253	Negative regulation
RNA5SP282	ENSG00000252164	-2.60905	2.23e-07	8.9e-07	Negative regulation
AC024267.5	ENSG00000265908	-2.60829	1.19e-28	1.51e-26	Negative regulation
RNU6-606P	ENSG00000207452	-2.60765	1.07e-05	3.38e-05	Negative regulation
AL591212.2	ENSG00000235224	-2.60679	2.11e-05	6.37e-05	Negative regulation
AC091231.2	ENSG00000259682	-2.60651	7.81e-13	6.35e-12	Negative regulation
AK3P5	ENSG00000228816	-2.60589	2.11e-26	1.73e-24	Negative regulation
AC090617.7	ENSG00000279340	-2.60461	1.33e-11	9.23e-11	Negative regulation
AC012443.1	ENSG00000270776	-2.60422	0.000723134	0.00171239	Negative regulation
RN7SKP253	ENSG00000252233	-2.6035	6.78e-06	2.2e-05	Negative regulation
AC067931.2	ENSG00000280326	-2.60342	5.64e-24	2.94e-22	Negative regulation
AC100788.1	ENSG00000267491	-2.60317	8.23e-17	1.21e-15	Negative regulation
AC114401.1	ENSG00000241884	-2.60311	5.1e-06	1.69e-05	Negative regulation
AP005131.3	ENSG00000267503	-2.60294	1.75e-20	4.86e-19	Negative regulation
AC008015.1	ENSG00000258578	-2.60206	0.00168314	0.00374785	Negative regulation
AC007954.1	ENSG00000258510	-2.6016	5.85e-09	2.87e-08	Negative regulation
AC013286.1	ENSG00000230575	-2.60146	0.0158233	0.0291168	Negative regulation
RHEBP3	ENSG00000237446	-2.60101	8.34e-11	5.19e-10	Negative regulation
RNU6-430P	ENSG00000252887	-2.60088	1.5e-07	6.13e-07	Negative regulation
AL158062.1	ENSG00000278496	-2.60076	3.23e-19	6.99e-18	Negative regulation
AC087821.1	ENSG00000278886	-2.59998	1.43e-08	6.64e-08	Negative regulation
FAM133EP	ENSG00000270528	-2.5999	4.06e-18	7.34e-17	Negative regulation
RN7SKP217	ENSG00000201510	-2.59969	0.00629941	0.0125902	Negative regulation
AC099811.5	ENSG00000278829	-2.59817	5.96e-31	1.23e-28	Negative regulation
LZTS1-AS1	ENSG00000253733	-2.59778	0.00249307	0.00538101	Negative regulation
AL078599.2	ENSG00000232031	-2.59659	4.5e-06	1.5e-05	Negative regulation
AL121978.1	ENSG00000220446	-2.59616	0.000779641	0.00183528	Negative regulation
AC103853.1	ENSG00000253420	-2.59601	0.000109321	0.000297018	Negative regulation
RN7SL277P	ENSG00000240490	-2.5958	1.3e-15	1.57e-14	Negative regulation
AC025031.3	ENSG00000274591	-2.59555	8.25e-23	3.38e-21	Negative regulation
RNU6-759P	ENSG00000252549	-2.59477	4.13e-18	7.45e-17	Negative regulation
SDAD1-AS1	ENSG00000245928	-2.59354	1.33e-22	5.22e-21	Negative regulation
AL137077.1	ENSG00000235018	-2.59312	1.97e-20	5.43e-19	Negative regulation
RN7SKP118	ENSG00000201201	-2.59305	0.00134709	0.00304716	Negative regulation
RN7SL836P	ENSG00000241226	-2.59238	6.52e-15	7.13e-14	Negative regulation
FAM53B-AS1	ENSG00000233334	-2.59226	4.07e-26	3.15e-24	Negative regulation
Y_RNA	ENSG00000202514	-2.59225	7.46e-08	3.17e-07	Negative regulation
Y_RNA	ENSG00000207426	-2.59216	0.00885859	0.0171826	Negative regulation
H2BC14	ENSG00000273703	-2.59216	2.87e-23	1.3e-21	Negative regulation
MTCO3P2	ENSG00000232102	-2.59126	0.000140691	0.000375577	Negative regulation
Y_RNA	ENSG00000200922	-2.59072	0.0040596	0.00840301	Negative regulation
RNU6-874P	ENSG00000199260	-2.59061	0.00154765	0.00346645	Negative regulation
RPL23AP36	ENSG00000225124	-2.59018	1.58e-06	5.63e-06	Negative regulation
RNU6-613P	ENSG00000222344	-2.58949	0.0140262	0.0261162	Negative regulation
AC211469.1	ENSG00000270555	-2.58901	1.26e-05	3.93e-05	Negative regulation
PRB4	ENSG00000230657	-2.58827	1.92e-08	8.81e-08	Negative regulation
RN7SL418P	ENSG00000241665	-2.58731	0.0104456	0.0199772	Negative regulation
RNU4-54P	ENSG00000252237	-2.58557	0.0164757	0.0301843	Negative regulation
AL133241.1	ENSG00000258796	-2.58531	2.03e-07	8.15e-07	Negative regulation
WARS2-IT1	ENSG00000224238	-2.58452	5.08e-24	2.67e-22	Negative regulation
AP000462.1	ENSG00000255580	-2.5845	0.00252632	0.00544441	Negative regulation
AP000462.2	ENSG00000256315	-2.5838	0.0141439	0.0263132	Negative regulation
RNU6-539P	ENSG00000252474	-2.58362	6.41e-09	3.12e-08	Negative regulation
TDGF1P6	ENSG00000241438	-2.58338	1.05e-20	3.03e-19	Negative regulation
AC007684.1	ENSG00000252473	-2.58212	1.9e-25	1.29e-23	Negative regulation
RN7SKP193	ENSG00000201358	-2.58141	0.00201555	0.00442796	Negative regulation
AL606748.2	ENSG00000252050	-2.58106	1.7e-11	1.16e-10	Negative regulation
RNU6-619P	ENSG00000202016	-2.57948	0.0109626	0.0208817	Negative regulation
AL354890.1	ENSG00000223787	-2.57901	2.58e-24	1.43e-22	Negative regulation
RNU6-720P	ENSG00000252172	-2.57868	5.81e-21	1.75e-19	Negative regulation
RNU6-199P	ENSG00000199824	-2.57767	1.1e-19	2.63e-18	Negative regulation
AL357552.1	ENSG00000226545	-2.57715	2.08e-13	1.84e-12	Negative regulation
AC093783.1	ENSG00000275647	-2.577	1.09e-05	3.43e-05	Negative regulation
RNU1-27P	ENSG00000206596	-2.57694	0.000142896	0.000381054	Negative regulation
AL137818.1	ENSG00000253059	-2.5766	0.0009132	0.00212386	Negative regulation
RNU6-593P	ENSG00000201586	-2.57543	1.63e-12	1.28e-11	Negative regulation
AP003168.1	ENSG00000254915	-2.5753	1.53e-17	2.52e-16	Negative regulation
AC007342.1	ENSG00000259926	-2.57496	9.66e-18	1.63e-16	Negative regulation
AC025040.1	ENSG00000259188	-2.57354	2.29e-15	2.68e-14	Negative regulation
RNU6-1062P	ENSG00000206635	-2.57301	2.74e-05	8.15e-05	Negative regulation
AP000919.1	ENSG00000265907	-2.5724	6.64e-24	3.42e-22	Negative regulation
RNU6-1237P	ENSG00000207508	-2.57234	0.0013944	0.00314477	Negative regulation
NDUFA3P2	ENSG00000254856	-2.57185	1.36e-09	7.25e-09	Negative regulation
RN7SKP130	ENSG00000201794	-2.5717	0.00103002	0.0023772	Negative regulation
AP002518.1	ENSG00000256195	-2.57154	4.91e-16	6.29e-15	Negative regulation
AP000897.2	ENSG00000266767	-2.57132	0.000613096	0.00147038	Negative regulation
RN7SL615P	ENSG00000263989	-2.57046	0.000102116	0.00027874	Negative regulation
AC007347.1	ENSG00000261049	-2.57044	1.32e-19	3.11e-18	Negative regulation
H4C6	ENSG00000274618	-2.57026	8.17e-11	5.09e-10	Negative regulation
AC090373.1	ENSG00000279354	-2.56876	0.00514487	0.0104439	Negative regulation
OR7E13P	ENSG00000197882	-2.56823	9.87e-20	2.39e-18	Negative regulation
AC004898.1	ENSG00000236018	-2.56673	1.14e-32	3.35e-30	Negative regulation
Y_RNA	ENSG00000202100	-2.5667	8.81e-05	0.000242957	Negative regulation
RN7SKP103	ENSG00000200718	-2.56622	0.00438784	0.00902347	Negative regulation
NPM1P30	ENSG00000228219	-2.56606	1.2e-20	3.42e-19	Negative regulation
KIRREL1-IT1	ENSG00000226520	-2.56585	8.23e-13	6.68e-12	Negative regulation
RNU6-1208P	ENSG00000238482	-2.56558	0.00384673	0.00800036	Negative regulation
RNY1P12	ENSG00000201121	-2.56412	8.1e-13	6.58e-12	Negative regulation
RPL22P23	ENSG00000232379	-2.56298	5.12e-08	2.22e-07	Negative regulation
RN7SL328P	ENSG00000240853	-2.56281	1.32e-16	1.87e-15	Negative regulation
AL132992.1	ENSG00000252800	-2.56263	0.00509882	0.0103584	Negative regulation
AL512593.1	ENSG00000231562	-2.5617	5.38e-09	2.65e-08	Negative regulation
RNU6-494P	ENSG00000253063	-2.56112	2.89e-08	1.29e-07	Negative regulation
AC106053.1	ENSG00000224626	-2.55921	7.88e-09	3.8e-08	Negative regulation
AC005828.2	ENSG00000263501	-2.55825	0.000247291	0.000633231	Negative regulation
AC099811.6	ENSG00000280295	-2.55751	4.42e-30	7.52e-28	Negative regulation
AC100852.1	ENSG00000252283	-2.5566	0.00956796	0.0184332	Negative regulation
RN7SKP219	ENSG00000252634	-2.55588	0.00016465	0.000434181	Negative regulation
AL022323.4	ENSG00000279548	-2.5554	1.07e-22	4.29e-21	Negative regulation
ZNF415P1	ENSG00000266127	-2.55409	1.98e-06	6.96e-06	Negative regulation
HMGN1P2	ENSG00000229046	-2.5536	1.76e-11	1.2e-10	Negative regulation
RPL34P21	ENSG00000244451	-2.55311	4.72e-11	3.04e-10	Negative regulation
AC004386.7	ENSG00000278421	-2.55264	1.05e-18	2.1e-17	Negative regulation
RN7SL220P	ENSG00000266467	-2.55131	1.15e-11	8.01e-11	Negative regulation
AC100778.1	ENSG00000263895	-2.55048	0.000169557	0.000446021	Negative regulation
RNU2-3P	ENSG00000222076	-2.54916	0.0321207	0.0551326	Negative regulation
MIR1207	ENSG00000221176	-2.54906	5.5e-05	0.000156293	Negative regulation
RCC2P4	ENSG00000249558	-2.54813	2.61e-11	1.74e-10	Negative regulation
RNU6-90P	ENSG00000272337	-2.54727	2.82e-15	3.25e-14	Negative regulation
AL355994.4	ENSG00000234607	-2.54687	5.71e-09	2.81e-08	Negative regulation
ELMO1-AS1	ENSG00000224101	-2.54674	0.00189563	0.00418153	Negative regulation
MRTFA-AS1	ENSG00000232564	-2.54512	3.46e-35	1.64e-32	Negative regulation
AC040904.1	ENSG00000267637	-2.54482	2.06e-24	1.17e-22	Negative regulation
OR7E2P	ENSG00000255203	-2.54439	1.14e-11	8e-11	Negative regulation
RPL35AP31	ENSG00000233460	-2.54425	2.5e-13	2.18e-12	Negative regulation
RNA5SP129	ENSG00000222208	-2.54385	5.07e-06	1.68e-05	Negative regulation
AL353691.1	ENSG00000229822	-2.54253	1.23e-15	1.49e-14	Negative regulation
AC006116.6	ENSG00000267298	-2.54219	1.07e-23	5.26e-22	Negative regulation
OR2D2	ENSG00000166368	-2.54202	3.74e-09	1.88e-08	Negative regulation
AL023581.1	ENSG00000225752	-2.54195	1.67e-05	5.12e-05	Negative regulation
THSD4-AS1	ENSG00000259964	-2.54152	3.44e-12	2.57e-11	Negative regulation
RN7SKP36	ENSG00000200867	-2.54066	0.0101569	0.0194798	Negative regulation
AC012404.2	ENSG00000259575	-2.5403	3.79e-06	1.28e-05	Negative regulation
AC092666.1	ENSG00000241449	-2.53874	8.51e-21	2.49e-19	Negative regulation
RNU7-79P	ENSG00000251891	-2.53723	0.00116108	0.00265644	Negative regulation
MIR5190	ENSG00000266146	-2.53716	0.000542627	0.00131204	Negative regulation
AC092120.1	ENSG00000261692	-2.53648	5.84e-13	4.83e-12	Negative regulation
RN7SKP78	ENSG00000201581	-2.53617	1.18e-23	5.74e-22	Negative regulation
TAS2R64P	ENSG00000256274	-2.53594	6.27e-29	8.32e-27	Negative regulation
PCCA-AS1	ENSG00000234650	-2.53546	9.58e-29	1.23e-26	Negative regulation
CNOT10-AS1	ENSG00000251224	-2.53538	3.09e-13	2.66e-12	Negative regulation
AC069272.1	ENSG00000250354	-2.53359	5e-11	3.21e-10	Negative regulation
SNORA72	ENSG00000201944	-2.53355	1.3e-22	5.11e-21	Negative regulation
AIRN	ENSG00000268257	-2.53341	9.94e-15	1.06e-13	Negative regulation
Y_RNA	ENSG00000199962	-2.53184	5.4e-08	2.33e-07	Negative regulation
AC097504.1	ENSG00000250189	-2.53183	6.85e-05	0.000192048	Negative regulation
HSPA8P3	ENSG00000234788	-2.53152	6.5e-33	1.97e-30	Negative regulation
Y_RNA	ENSG00000206738	-2.53042	0.00487831	0.0099473	Negative regulation
AC005072.1	ENSG00000272219	-2.53012	2.16e-26	1.76e-24	Negative regulation
AC244131.2	ENSG00000275119	-2.52991	2.04e-05	6.18e-05	Negative regulation
AL359314.1	ENSG00000274326	-2.52984	8.81e-12	6.26e-11	Negative regulation
KIF26B-AS1	ENSG00000232192	-2.52753	2.43e-21	7.79e-20	Negative regulation
RN7SL127P	ENSG00000242175	-2.5256	1.69e-08	7.81e-08	Negative regulation
AC058823.1	ENSG00000242318	-2.52554	3.68e-07	1.43e-06	Negative regulation
AP003467.1	ENSG00000253911	-2.5242	1.53e-09	8.11e-09	Negative regulation
FTH1P25	ENSG00000232792	-2.52325	5.15e-11	3.3e-10	Negative regulation
RNU1-109P	ENSG00000206687	-2.52323	0.00282745	0.00603757	Negative regulation
AC004692.2	ENSG00000228680	-2.52202	0.00173552	0.00385433	Negative regulation
EIF1AX-AS1	ENSG00000225037	-2.52086	6.43e-28	7.03e-26	Negative regulation
AL138916.2	ENSG00000272397	-2.52008	1.01e-06	3.7e-06	Negative regulation
Y_RNA	ENSG00000199366	-2.52	1.13e-06	4.09e-06	Negative regulation
RNU6-444P	ENSG00000206715	-2.51814	5.48e-10	3.08e-09	Negative regulation
Z99127.1	ENSG00000235869	-2.51768	8.43e-12	6e-11	Negative regulation
RN7SL503P	ENSG00000240374	-2.51746	0.000122932	0.000331693	Negative regulation
PTTG4P	ENSG00000258571	-2.51729	1.49e-17	2.46e-16	Negative regulation
RN7SL47P	ENSG00000244710	-2.51714	7.18e-05	0.000200598	Negative regulation
AL590762.4	ENSG00000229601	-2.51709	7.4e-23	3.07e-21	Negative regulation
MIR4637	ENSG00000264792	-2.51695	2.63e-06	9.06e-06	Negative regulation
AC074366.1	ENSG00000232518	-2.51659	1.39e-16	1.96e-15	Negative regulation
AP001207.1	ENSG00000253153	-2.51621	1.91e-14	1.95e-13	Negative regulation
MIR548C	ENSG00000207546	-2.51483	3.44e-07	1.34e-06	Negative regulation
AC092127.2	ENSG00000270124	-2.51405	8.22e-27	7.3e-25	Negative regulation
CYP4A22	ENSG00000162365	-2.51227	2.84e-16	3.79e-15	Negative regulation
AC090772.2	ENSG00000265204	-2.51065	9.43e-10	5.14e-09	Negative regulation
AC134349.1	ENSG00000256712	-2.51043	1.04e-15	1.27e-14	Negative regulation
AC073964.1	ENSG00000259204	-2.51038	3.24e-11	2.14e-10	Negative regulation
AC079416.3	ENSG00000279589	-2.50774	7.22e-22	2.54e-20	Negative regulation
AL031667.2	ENSG00000235088	-2.50688	3.48e-16	4.58e-15	Negative regulation
AC096552.1	ENSG00000277035	-2.506	1.08e-10	6.6e-10	Negative regulation
AC093423.2	ENSG00000230735	-2.50564	2.12e-24	1.2e-22	Negative regulation
AC007496.2	ENSG00000261630	-2.50462	5.54e-14	5.29e-13	Negative regulation
AC000111.1	ENSG00000234001	-2.50339	5.16e-11	3.3e-10	Negative regulation
RNU6-1043P	ENSG00000222287	-2.50307	1.54e-12	1.21e-11	Negative regulation
PDSS1P1	ENSG00000182347	-2.50239	2.19e-20	5.96e-19	Negative regulation
AC022080.2	ENSG00000256159	-2.50234	4.32e-08	1.89e-07	Negative regulation
AL359693.1	ENSG00000277797	-2.50137	0.000120824	0.000326381	Negative regulation
ALG14-AS1	ENSG00000230427	-2.50101	4.18e-17	6.42e-16	Negative regulation
AC009145.1	ENSG00000260479	-2.50051	3.04e-10	1.76e-09	Negative regulation
RPS17P13	ENSG00000224706	-2.49567	0.0005648	0.00136187	Negative regulation
KNOP1P2	ENSG00000270429	-2.49512	9.51e-28	1e-25	Negative regulation
RNU6-853P	ENSG00000201176	-2.49389	2.45e-20	6.56e-19	Negative regulation
RNU6-1111P	ENSG00000212420	-2.49364	2.35e-05	7.05e-05	Negative regulation
RNA5SP44	ENSG00000222378	-2.49347	7.72e-07	2.87e-06	Negative regulation
AC092839.2	ENSG00000234943	-2.49259	9.41e-23	3.8e-21	Negative regulation
MIR554	ENSG00000207606	-2.49235	9.99e-16	1.23e-14	Negative regulation
AC008700.1	ENSG00000248125	-2.49165	1.7e-23	7.99e-22	Negative regulation
TSEN15P2	ENSG00000230604	-2.49108	2.8e-15	3.23e-14	Negative regulation
AC007598.2	ENSG00000261394	-2.4892	2.68e-07	1.06e-06	Negative regulation
AC121338.1	ENSG00000205537	-2.48819	3.87e-33	1.28e-30	Negative regulation
AL513164.1	ENSG00000224658	-2.48713	2.69e-08	1.21e-07	Negative regulation
AC010301.1	ENSG00000241179	-2.48642	7.17e-08	3.05e-07	Negative regulation
AL136313.1	ENSG00000280443	-2.48537	0.0365324	0.0617835	Negative regulation
RNU6-876P	ENSG00000212597	-2.48427	5.93e-10	3.32e-09	Negative regulation
LAP3P1	ENSG00000220091	-2.48396	4.27e-05	0.00012331	Negative regulation
MTND5P2	ENSG00000229622	-2.48387	1.29e-12	1.02e-11	Negative regulation
AC105137.1	ENSG00000261714	-2.48357	8.57e-18	1.46e-16	Negative regulation
AC073530.1	ENSG00000257083	-2.48351	0.000322831	0.000811113	Negative regulation
TCF4-AS1	ENSG00000267028	-2.48219	0.00410379	0.00848813	Negative regulation
AC110813.1	ENSG00000249690	-2.48195	1.95e-22	7.48e-21	Negative regulation
RNU6-786P	ENSG00000252658	-2.48164	4.41e-10	2.51e-09	Negative regulation
BANF1P1	ENSG00000258531	-2.48085	9.73e-14	8.99e-13	Negative regulation
RN7SL752P	ENSG00000239437	-2.48032	3.33e-31	7.35e-29	Negative regulation
AC114878.1	ENSG00000230718	-2.47915	0.0158593	0.0291722	Negative regulation
AC018557.2	ENSG00000260558	-2.47717	8.04e-23	3.3e-21	Negative regulation
MIR4714	ENSG00000264480	-2.4769	0.000649377	0.00155069	Negative regulation
FAM133FP	ENSG00000225934	-2.47631	6.5e-27	5.91e-25	Negative regulation
RPEP1	ENSG00000250732	-2.47623	0.0123109	0.0231925	Negative regulation
PHF5GP	ENSG00000238259	-2.47622	6.26e-14	5.94e-13	Negative regulation
LARS2-AS1	ENSG00000232455	-2.47599	3.89e-21	1.21e-19	Negative regulation
NSA2P6	ENSG00000250980	-2.47581	7.8e-24	3.95e-22	Negative regulation
AC017101.1	ENSG00000227227	-2.47526	6.75e-17	1e-15	Negative regulation
AC234772.2	ENSG00000269902	-2.47446	6.19e-20	1.54e-18	Negative regulation
RNA5SP53	ENSG00000212601	-2.47441	0.000280947	0.000712838	Negative regulation
AC008395.1	ENSG00000268051	-2.47439	1.77e-12	1.37e-11	Negative regulation
AL139807.1	ENSG00000247925	-2.47412	1.15e-26	9.9e-25	Negative regulation
ZBTB20-AS1	ENSG00000241560	-2.47405	2.41e-26	1.96e-24	Negative regulation
RNA5SP247	ENSG00000223113	-2.47366	1.78e-11	1.21e-10	Negative regulation
AP004290.1	ENSG00000236583	-2.47356	2.02e-22	7.75e-21	Negative regulation
MIR2909	ENSG00000276326	-2.47184	7.4e-06	2.39e-05	Negative regulation
RPS20P9	ENSG00000237162	-2.47136	5.49e-10	3.09e-09	Negative regulation
AP003110.1	ENSG00000255084	-2.47088	1.56e-12	1.22e-11	Negative regulation
RNVU1-22	ENSG00000199879	-2.46799	2.77e-13	2.4e-12	Negative regulation
RNU6-1190P	ENSG00000222743	-2.46776	0.00432852	0.00891147	Negative regulation
RNU6-504P	ENSG00000252377	-2.46698	2.68e-07	1.06e-06	Negative regulation
RNU6-795P	ENSG00000252132	-2.46692	9.89e-11	6.1e-10	Negative regulation
AL449983.1	ENSG00000231756	-2.46601	2.42e-05	7.26e-05	Negative regulation
AL627308.2	ENSG00000236636	-2.46424	2.37e-08	1.07e-07	Negative regulation
Y_RNA	ENSG00000206768	-2.46278	0.000445007	0.00109284	Negative regulation
AL139156.3	ENSG00000236004	-2.46185	3.79e-05	0.000110414	Negative regulation
Y_RNA	ENSG00000222430	-2.46168	0.0293164	0.0507776	Negative regulation
KLF4P1	ENSG00000233186	-2.4614	1.81e-07	7.32e-07	Negative regulation
AL391097.2	ENSG00000227705	-2.46043	1.74e-07	7.05e-07	Negative regulation
AC015804.1	ENSG00000279600	-2.45969	1.42e-09	7.56e-09	Negative regulation
SPINT4	ENSG00000149651	-2.45947	2.63e-08	1.18e-07	Negative regulation
C4orf45	ENSG00000164123	-2.45906	6.66e-24	3.43e-22	Negative regulation
AL023584.2	ENSG00000237851	-2.45883	2.8e-12	2.12e-11	Negative regulation
AL121989.1	ENSG00000267734	-2.45877	8.17e-17	1.2e-15	Negative regulation
H1-1	ENSG00000124610	-2.45872	0.00177851	0.00394108	Negative regulation
AC016027.3	ENSG00000235445	-2.45739	3.63e-10	2.09e-09	Negative regulation
AC087257.2	ENSG00000256056	-2.45615	7.98e-20	1.95e-18	Negative regulation
DNAJB6P7	ENSG00000243508	-2.45537	9.99e-18	1.68e-16	Negative regulation
CR545473.1	ENSG00000248155	-2.45523	3.75e-10	2.15e-09	Negative regulation
RNU4-51P	ENSG00000201076	-2.45371	1.97e-05	5.98e-05	Negative regulation
AC017099.1	ENSG00000235833	-2.4535	0.00205901	0.00451383	Negative regulation
KATNBL1P2	ENSG00000232857	-2.45267	2.64e-08	1.19e-07	Negative regulation
RN7SKP55	ENSG00000201758	-2.44863	2.13e-07	8.51e-07	Negative regulation
AC108738.1	ENSG00000271052	-2.44818	2.9e-05	8.6e-05	Negative regulation
AC105760.1	ENSG00000124835	-2.44766	6.4e-10	3.57e-09	Negative regulation
AC092800.1	ENSG00000236390	-2.44726	0.000136378	0.000365056	Negative regulation
AC096733.1	ENSG00000248335	-2.44625	0.049849	0.0815804	Negative regulation
EEF1B2P8	ENSG00000230497	-2.44615	3.59e-08	1.59e-07	Negative regulation
GVINP2	ENSG00000254781	-2.444	3.51e-12	2.62e-11	Negative regulation
PRR13P1	ENSG00000232824	-2.44388	3.32e-12	2.49e-11	Negative regulation
RN7SL672P	ENSG00000239742	-2.44378	8.88e-08	3.73e-07	Negative regulation
MIR548E	ENSG00000221214	-2.44353	0.00488397	0.00995835	Negative regulation
AC016251.1	ENSG00000280291	-2.4415	0.000356619	0.000890123	Negative regulation
AC105910.1	ENSG00000241026	-2.44098	7.23e-14	6.8e-13	Negative regulation
AC007494.3	ENSG00000279509	-2.43891	7.22e-17	1.07e-15	Negative regulation
BTBD18	ENSG00000233436	-2.43888	4.74e-37	3.08e-34	Negative regulation
RN7SL414P	ENSG00000239396	-2.43692	0.00425203	0.00877325	Negative regulation
RN7SL677P	ENSG00000242863	-2.43652	0.00203438	0.00446566	Negative regulation
U4	ENSG00000273744	-2.43637	0.00255904	0.00550817	Negative regulation
AC026401.1	ENSG00000257769	-2.43629	6.34e-16	7.99e-15	Negative regulation
AP002892.2	ENSG00000256739	-2.43496	7.5e-07	2.79e-06	Negative regulation
RNU6-1177P	ENSG00000212360	-2.43362	1.4e-06	5.02e-06	Negative regulation
RNU2-68P	ENSG00000222810	-2.43163	9.41e-07	3.46e-06	Negative regulation
RN7SL502P	ENSG00000240733	-2.43046	1.59e-14	1.64e-13	Negative regulation
AC007598.1	ENSG00000260723	-2.43002	5.98e-05	0.000169061	Negative regulation
RNU6-314P	ENSG00000252383	-2.42979	7.18e-06	2.32e-05	Negative regulation
ZNF859P	ENSG00000215887	-2.42935	0.00322847	0.00681629	Negative regulation
AL139317.4	ENSG00000271075	-2.42809	1.36e-16	1.92e-15	Negative regulation
Y_RNA	ENSG00000201114	-2.42678	0.00778793	0.0152687	Negative regulation
AL627311.1	ENSG00000236073	-2.42619	6.22e-10	3.47e-09	Negative regulation
AC093416.2	ENSG00000275227	-2.42355	3.91e-22	1.44e-20	Negative regulation
MTCO1P55	ENSG00000241926	-2.42338	1.63e-07	6.62e-07	Negative regulation
AC091805.1	ENSG00000240328	-2.42144	1.3e-13	1.18e-12	Negative regulation
ZMYM4-AS1	ENSG00000227409	-2.42118	9.09e-22	3.12e-20	Negative regulation
ARL14EPP1	ENSG00000224891	-2.42015	4.01e-28	4.59e-26	Negative regulation
ARHGAP26-AS1	ENSG00000226272	-2.41886	1.01e-15	1.24e-14	Negative regulation
AC016910.1	ENSG00000232377	-2.41785	3.98e-14	3.88e-13	Negative regulation
RNU6-1275P	ENSG00000212389	-2.41784	0.0239579	0.0423161	Negative regulation
AC007728.1	ENSG00000260616	-2.41673	5.4e-09	2.66e-08	Negative regulation
C18orf15	ENSG00000279020	-2.41649	7.45e-14	6.99e-13	Negative regulation
AL831737.1	ENSG00000236327	-2.41462	1.5e-10	8.98e-10	Negative regulation
MTCO3P23	ENSG00000259651	-2.41341	0.00254258	0.00547611	Negative regulation
AC125793.1	ENSG00000260832	-2.41289	5.02e-05	0.000143486	Negative regulation
AL353706.1	ENSG00000227072	-2.41108	4.01e-05	0.0001162	Negative regulation
MTND6P5	ENSG00000227730	-2.41104	7.81e-09	3.77e-08	Negative regulation
COQ10BP2	ENSG00000251552	-2.40861	3.53e-13	3.02e-12	Negative regulation
AC022898.2	ENSG00000273792	-2.40836	1.01e-14	1.07e-13	Negative regulation
RNU6-341P	ENSG00000252782	-2.40791	1.1e-18	2.19e-17	Negative regulation
RNU6-198P	ENSG00000206985	-2.40762	0.000624419	0.00149566	Negative regulation
ZDHHC4P1	ENSG00000238025	-2.4064	5.25e-25	3.29e-23	Negative regulation
Metazoa_SRP	ENSG00000276645	-2.40628	4.77e-15	5.32e-14	Negative regulation
SNORA7B	ENSG00000207088	-2.40524	8.06e-21	2.38e-19	Negative regulation
RNU7-169P	ENSG00000238457	-2.40494	0.0320826	0.0550739	Negative regulation
AC069366.2	ENSG00000265801	-2.40423	8.39e-06	2.68e-05	Negative regulation
SNORD8	ENSG00000200785	-2.40407	1.3e-10	7.89e-10	Negative regulation
AL118556.2	ENSG00000259113	-2.40371	1.93e-28	2.34e-26	Negative regulation
GSTM3P2	ENSG00000226878	-2.40276	1.4e-11	9.66e-11	Negative regulation
GRK5-IT1	ENSG00000228485	-2.40183	8.15e-24	4.11e-22	Negative regulation
CYCSP4	ENSG00000229120	-2.40177	5.66e-06	1.86e-05	Negative regulation
SNORA2B	ENSG00000207313	-2.40162	8.24e-19	1.68e-17	Negative regulation
HIGD1AP6	ENSG00000253229	-2.40026	2.05e-13	1.82e-12	Negative regulation
AL022329.2	ENSG00000237387	-2.39995	1.12e-05	3.51e-05	Negative regulation
RNA5SP363	ENSG00000201942	-2.39991	0.0223376	0.0397554	Negative regulation
LSM3P4	ENSG00000250835	-2.39911	1.69e-06	5.99e-06	Negative regulation
RPL21P109	ENSG00000237816	-2.39853	1.71e-09	8.96e-09	Negative regulation
RNU6-1316P	ENSG00000206969	-2.39832	2.97e-05	8.79e-05	Negative regulation
AC244034.3	ENSG00000279946	-2.39728	2.31e-07	9.19e-07	Negative regulation
AC099313.1	ENSG00000260594	-2.39578	0.00521373	0.010573	Negative regulation
FLG2	ENSG00000143520	-2.3949	2.57e-09	1.32e-08	Negative regulation
AL442663.2	ENSG00000258448	-2.39463	4.51e-17	6.89e-16	Negative regulation
AC096708.2	ENSG00000264472	-2.39461	1.11e-08	5.25e-08	Negative regulation
SNORD111	ENSG00000221066	-2.39256	1.6e-13	1.44e-12	Negative regulation
RPS13P4	ENSG00000238111	-2.39241	1.51e-07	6.16e-07	Negative regulation
AC008649.2	ENSG00000267375	-2.39157	1.52e-25	1.05e-23	Negative regulation
RN7SKP52	ENSG00000252028	-2.39151	0.000683354	0.00162585	Negative regulation
RN7SL344P	ENSG00000241395	-2.39078	2.24e-07	8.92e-07	Negative regulation
SEMA5A-AS1	ENSG00000251370	-2.39065	9.51e-31	1.82e-28	Negative regulation
SND1-IT1	ENSG00000279078	-2.39063	1.44e-19	3.35e-18	Negative regulation
SEPTIN7P1	ENSG00000259090	-2.39026	9.62e-18	1.62e-16	Negative regulation
AC018359.1	ENSG00000227498	-2.38989	0.000753908	0.00177977	Negative regulation
RNU6ATAC34P	ENSG00000221806	-2.38889	0.000118979	0.000321685	Negative regulation
AC092332.1	ENSG00000260064	-2.388	0.000113753	0.000308306	Negative regulation
RNU6-920P	ENSG00000222858	-2.38737	1.1e-08	5.21e-08	Negative regulation
AC108471.1	ENSG00000249019	-2.38681	1.41e-19	3.3e-18	Negative regulation
GSTCD-AS1	ENSG00000251175	-2.38638	3.75e-32	9.36e-30	Negative regulation
KCNMA1-AS3	ENSG00000225652	-2.38527	6.76e-11	4.26e-10	Negative regulation
AC027544.1	ENSG00000256361	-2.38512	5.98e-26	4.54e-24	Negative regulation
AC009754.1	ENSG00000259935	-2.38508	3.36e-25	2.17e-23	Negative regulation
LINC00102	ENSG00000230542	-2.38469	2.79e-23	1.27e-21	Negative regulation
AC008379.1	ENSG00000241187	-2.38262	2.19e-13	1.93e-12	Negative regulation
MIR591	ENSG00000208025	-2.38222	0.017583	0.0320308	Negative regulation
GAPDHP42	ENSG00000219881	-2.38199	2e-24	1.14e-22	Negative regulation
AC009142.1	ENSG00000261410	-2.3812	0.00140181	0.00316078	Negative regulation
AC022001.1	ENSG00000270531	-2.38116	5.05e-07	1.92e-06	Negative regulation
MIR4804	ENSG00000263593	-2.37891	0.00327308	0.00690196	Negative regulation
PHACTR2-AS1	ENSG00000235740	-2.37862	2.07e-22	7.92e-21	Negative regulation
RNU6-126P	ENSG00000252494	-2.37779	1.51e-15	1.81e-14	Negative regulation
OPA1-AS1	ENSG00000224855	-2.37733	8.12e-28	8.63e-26	Negative regulation
AC004223.2	ENSG00000267457	-2.37724	1.6e-27	1.63e-25	Negative regulation
ITGB5-AS1	ENSG00000244286	-2.37709	2.43e-18	4.58e-17	Negative regulation
Y_RNA	ENSG00000207034	-2.37683	6.46e-16	8.12e-15	Negative regulation
AC024267.4	ENSG00000265845	-2.37659	1.27e-29	1.97e-27	Negative regulation
RN7SL459P	ENSG00000240993	-2.37643	2.12e-06	7.41e-06	Negative regulation
AC013549.4	ENSG00000255067	-2.37566	0.000366971	0.000913801	Negative regulation
AC087620.1	ENSG00000253754	-2.37526	1.85e-24	1.06e-22	Negative regulation
RPL21P121	ENSG00000237382	-2.37517	2.82e-13	2.44e-12	Negative regulation
AC007919.1	ENSG00000224611	-2.37448	2.47e-16	3.33e-15	Negative regulation
AL442071.1	ENSG00000226438	-2.37425	7.84e-07	2.91e-06	Negative regulation
AC104984.3	ENSG00000265739	-2.37255	4.77e-18	8.5e-17	Negative regulation
AC105114.1	ENSG00000279439	-2.37243	0.00163438	0.00364718	Negative regulation
AL162253.1	ENSG00000231509	-2.37141	3.62e-07	1.41e-06	Negative regulation
RAI1-AS1	ENSG00000237328	-2.37057	4.22e-13	3.56e-12	Negative regulation
AC005076.2	ENSG00000278236	-2.36968	5.44e-14	5.2e-13	Negative regulation
AP001442.1	ENSG00000233783	-2.36945	1.51e-27	1.55e-25	Negative regulation
RN7SL559P	ENSG00000240750	-2.36835	8.18e-20	2e-18	Negative regulation
MPRIP-AS1	ENSG00000225442	-2.36809	1.69e-24	9.76e-23	Negative regulation
AC110760.1	ENSG00000248165	-2.36803	1.13e-14	1.19e-13	Negative regulation
RNU6-331P	ENSG00000207455	-2.36631	0.0103155	0.0197598	Negative regulation
AL139404.1	ENSG00000223027	-2.3659	3.34e-05	9.8e-05	Negative regulation
AC004217.1	ENSG00000257494	-2.36533	0.000706798	0.00167689	Negative regulation
RPL26P35	ENSG00000244229	-2.36522	1.1e-21	3.73e-20	Negative regulation
RPS15AP16	ENSG00000239483	-2.36439	1.57e-32	4.51e-30	Negative regulation
OR2D3	ENSG00000178358	-2.36433	0.000283345	0.000718622	Negative regulation
AC037479.1	ENSG00000259257	-2.36148	1.17e-14	1.24e-13	Negative regulation
AC023154.1	ENSG00000248115	-2.36068	1.37e-31	3.28e-29	Negative regulation
AL158212.4	ENSG00000279315	-2.36054	8.41e-23	3.43e-21	Negative regulation
CD200R1L-AS1	ENSG00000242770	-2.36048	1.61e-07	6.54e-07	Negative regulation
SNORA70	ENSG00000201376	-2.35392	1.24e-08	5.83e-08	Negative regulation
AC019080.4	ENSG00000271996	-2.35368	3.38e-16	4.46e-15	Negative regulation
SNORA62	ENSG00000201157	-2.35365	0.0241097	0.0425397	Negative regulation
AL118556.1	ENSG00000201573	-2.35341	1.53e-13	1.38e-12	Negative regulation
DDX3P2	ENSG00000230986	-2.35335	5.67e-07	2.14e-06	Negative regulation
RN7SL482P	ENSG00000241587	-2.35291	2.42e-08	1.09e-07	Negative regulation
H2AC14	ENSG00000276368	-2.35252	2.74e-32	7.24e-30	Negative regulation
AL355613.1	ENSG00000227215	-2.35088	2.44e-18	4.58e-17	Negative regulation
CTD-2350J17.1	ENSG00000250250	-2.35043	0.0282756	0.0491585	Negative regulation
RPL7AP65	ENSG00000228000	-2.35002	9.25e-17	1.34e-15	Negative regulation
Y_RNA	ENSG00000200855	-2.3493	9.29e-05	0.0002552	Negative regulation
RN7SL396P	ENSG00000244642	-2.34853	1.7e-30	3.14e-28	Negative regulation
ELOCP31	ENSG00000256021	-2.34716	1.55e-19	3.57e-18	Negative regulation
SNORD111B	ENSG00000221514	-2.34664	4.47e-05	0.000128661	Negative regulation
RNU1-2	ENSG00000207005	-2.34632	5.38e-08	2.33e-07	Negative regulation
AC009884.2	ENSG00000270255	-2.34597	0.000156887	0.000415134	Negative regulation
AC084871.1	ENSG00000251139	-2.34556	5.72e-18	1.01e-16	Negative regulation
RPS15AP13	ENSG00000228568	-2.34548	2.59e-07	1.02e-06	Negative regulation
RNA5SP268	ENSG00000252637	-2.34483	1.84e-17	2.99e-16	Negative regulation
RNU2-31P	ENSG00000252763	-2.34389	0.0251392	0.0441824	Negative regulation
SSR1P1	ENSG00000220598	-2.34227	3.16e-07	1.24e-06	Negative regulation
RN7SKP292	ENSG00000202392	-2.34226	1.07e-15	1.31e-14	Negative regulation
TMA16P2	ENSG00000232467	-2.34195	2.34e-27	2.3e-25	Negative regulation
ITPKB-AS1	ENSG00000228548	-2.34165	4.76e-06	1.58e-05	Negative regulation
RNU5E-3P	ENSG00000251722	-2.34125	0.0132519	0.0248026	Negative regulation
AL136146.2	ENSG00000255256	-2.34119	0.00658042	0.0131053	Negative regulation
AL391314.1	ENSG00000252438	-2.3399	0.000394537	0.000976797	Negative regulation
AC107909.1	ENSG00000253532	-2.33985	1.35e-05	4.19e-05	Negative regulation
AC006270.2	ENSG00000272383	-2.33954	0.0291348	0.0504962	Negative regulation
INSL6	ENSG00000120210	-2.33947	2.1e-10	1.24e-09	Negative regulation
AC105129.3	ENSG00000270690	-2.33947	1.36e-17	2.25e-16	Negative regulation
RERG-AS1	ENSG00000255660	-2.33887	0.00249338	0.00538139	Negative regulation
AC007906.1	ENSG00000261291	-2.33742	4.61e-23	2e-21	Negative regulation
RN7SL246P	ENSG00000265093	-2.33707	1.81e-10	1.07e-09	Negative regulation
AL162578.1	ENSG00000218596	-2.33705	3.45e-20	9.01e-19	Negative regulation
H4C4	ENSG00000277157	-2.33661	6.35e-36	3.35e-33	Negative regulation
AC139792.3	ENSG00000279995	-2.33654	0.000663177	0.00158123	Negative regulation
AC093155.3	ENSG00000267561	-2.33388	1.84e-12	1.43e-11	Negative regulation
AL110505.1	ENSG00000258868	-2.33373	1.29e-09	6.89e-09	Negative regulation
RNU6-308P	ENSG00000212259	-2.33318	0.0075143	0.0147817	Negative regulation
THOC7-AS1	ENSG00000240549	-2.33276	1.16e-22	4.62e-21	Negative regulation
AL132656.3	ENSG00000272489	-2.33102	5.54e-17	8.33e-16	Negative regulation
LHCGR	ENSG00000138039	-2.33048	8.74e-08	3.67e-07	Negative regulation
RNU7-195P	ENSG00000239151	-2.33036	0.00166183	0.00370413	Negative regulation
AC096638.2	ENSG00000229016	-2.33032	0.0106931	0.0204126	Negative regulation
HMBOX1-IT1	ENSG00000259196	-2.3301	8.94e-07	3.29e-06	Negative regulation
AL133243.4	ENSG00000279544	-2.33008	4.16e-29	5.72e-27	Negative regulation
AL136960.1	ENSG00000277233	-2.32966	3.46e-08	1.53e-07	Negative regulation
HNRNPMP1	ENSG00000259335	-2.32934	1.52e-15	1.81e-14	Negative regulation
RPL23AP70	ENSG00000241052	-2.3287	9.22e-08	3.86e-07	Negative regulation
MIR1245A	ENSG00000221502	-2.32817	0.000149731	0.000397721	Negative regulation
AL136115.1	ENSG00000228634	-2.32772	2.66e-32	7.06e-30	Negative regulation
RPS20P15	ENSG00000227523	-2.32676	2.3e-14	2.32e-13	Negative regulation
RN7SL473P	ENSG00000277452	-2.32619	2.01e-23	9.34e-22	Negative regulation
AC022960.2	ENSG00000276282	-2.32567	4.77e-20	1.21e-18	Negative regulation
RPS24P14	ENSG00000223688	-2.32391	2.75e-05	8.18e-05	Negative regulation
NRON	ENSG00000253079	-2.32308	0.000170065	0.00044723	Negative regulation
AL133284.1	ENSG00000230894	-2.32284	4.32e-22	1.57e-20	Negative regulation
RNU7-75P	ENSG00000251880	-2.32271	2.09e-21	6.77e-20	Negative regulation
SNORD115	ENSG00000212411	-2.3222	0.00236746	0.00513324	Negative regulation
RN7SL508P	ENSG00000244112	-2.32199	5.6e-08	2.42e-07	Negative regulation
RN7SL74P	ENSG00000265260	-2.32171	0.0039863	0.00826407	Negative regulation
AC092620.1	ENSG00000241772	-2.32116	3.52e-10	2.03e-09	Negative regulation
AC073592.5	ENSG00000279121	-2.32111	3.15e-14	3.12e-13	Negative regulation
AC010087.1	ENSG00000276362	-2.32102	3.65e-15	4.15e-14	Negative regulation
AL450003.1	ENSG00000230694	-2.32095	0.0232113	0.0411455	Negative regulation
MIR181A2	ENSG00000207595	-2.31949	1.79e-06	6.33e-06	Negative regulation
AF131215.2	ENSG00000254556	-2.31722	4.22e-13	3.56e-12	Negative regulation
AC133065.1	ENSG00000262151	-2.31671	2.89e-11	1.92e-10	Negative regulation
AC026355.3	ENSG00000236385	-2.3167	1.25e-05	3.89e-05	Negative regulation
AC025031.5	ENSG00000278896	-2.31629	8.01e-30	1.3e-27	Negative regulation
AC007688.3	ENSG00000256011	-2.31603	6.47e-12	4.68e-11	Negative regulation
AL512430.2	ENSG00000217041	-2.31546	1.05e-08	5e-08	Negative regulation
Z98885.1	ENSG00000236867	-2.31415	3.52e-21	1.1e-19	Negative regulation
AL162171.2	ENSG00000258983	-2.31377	5.91e-25	3.67e-23	Negative regulation
AL035410.1	ENSG00000226984	-2.3136	4.65e-15	5.21e-14	Negative regulation
AC022872.1	ENSG00000261632	-2.31311	1.7e-12	1.33e-11	Negative regulation
AC108159.1	ENSG00000251523	-2.31293	5.1e-13	4.25e-12	Negative regulation
MTND3P23	ENSG00000238288	-2.31198	3.09e-15	3.53e-14	Negative regulation
AC011242.1	ENSG00000229695	-2.31189	0.000660162	0.00157467	Negative regulation
FABP5P15	ENSG00000237106	-2.31175	0.0446684	0.0739769	Negative regulation
RNU7-18P	ENSG00000252174	-2.31133	6.21e-13	5.12e-12	Negative regulation
DIP2A-IT1	ENSG00000223692	-2.31084	7.43e-23	3.08e-21	Negative regulation
AL109767.1	ENSG00000235785	-2.31074	4.63e-12	3.41e-11	Negative regulation
MIR3145	ENSG00000266555	-2.30995	2.34e-17	3.75e-16	Negative regulation
AL445465.1	ENSG00000237174	-2.3098	1.66e-07	6.75e-07	Negative regulation
RN7SL778P	ENSG00000272412	-2.30964	0.000157567	0.000416908	Negative regulation
RNU7-70P	ENSG00000252750	-2.30927	0.00497308	0.0101246	Negative regulation
GJA1P1	ENSG00000176857	-2.30886	3.06e-14	3.04e-13	Negative regulation
AC006028.1	ENSG00000231357	-2.30716	2.62e-12	1.99e-11	Negative regulation
AC006518.2	ENSG00000256682	-2.30688	2.13e-25	1.43e-23	Negative regulation
AC018529.3	ENSG00000279433	-2.30634	8.27e-27	7.33e-25	Negative regulation
AC002064.2	ENSG00000234459	-2.30627	2.65e-29	3.88e-27	Negative regulation
AC007278.2	ENSG00000236525	-2.30537	1.74e-13	1.55e-12	Negative regulation
THRA1/BTR	ENSG00000235300	-2.30516	3e-18	5.56e-17	Negative regulation
MIR4755	ENSG00000264616	-2.30501	2.08e-11	1.41e-10	Negative regulation
POU5F1P5	ENSG00000236375	-2.30473	1e-11	7.08e-11	Negative regulation
SNORA74	ENSG00000252917	-2.30421	0.000169727	0.000446396	Negative regulation
AC107021.1	ENSG00000243415	-2.30352	2.88e-32	7.47e-30	Negative regulation
AC137896.1	ENSG00000207021	-2.30317	1e-14	1.07e-13	Negative regulation
AC007327.2	ENSG00000229679	-2.30179	1.24e-05	3.89e-05	Negative regulation
AC005070.1	ENSG00000270764	-2.30166	1.78e-06	6.28e-06	Negative regulation
AL121839.1	ENSG00000258962	-2.30027	1.3e-15	1.56e-14	Negative regulation
AC092574.2	ENSG00000281016	-2.30015	1.52e-29	2.33e-27	Negative regulation
RNU7-10P	ENSG00000271841	-2.29933	0.00731226	0.0144282	Negative regulation
NPM1P29	ENSG00000239351	-2.29853	2.86e-29	4.12e-27	Negative regulation
RN7SL329P	ENSG00000242170	-2.29764	1.1e-09	5.96e-09	Negative regulation
RN7SL308P	ENSG00000243951	-2.29618	0.0013356	0.00302296	Negative regulation
SRGAP3-AS3	ENSG00000227929	-2.2957	0.0017601	0.00390337	Negative regulation
AC069023.1	ENSG00000235637	-2.29545	0.000764286	0.00180195	Negative regulation
AC018630.1	ENSG00000256400	-2.29492	0.00825907	0.0161086	Negative regulation
CYCSP29	ENSG00000255379	-2.29481	0.000308428	0.000777749	Negative regulation
AL050341.1	ENSG00000231296	-2.29417	2.13e-21	6.89e-20	Negative regulation
AL354794.2	ENSG00000236998	-2.29366	2.92e-34	1.24e-31	Negative regulation
RN7SL803P	ENSG00000272197	-2.29296	1.18e-09	6.35e-09	Negative regulation
PTPRK-AS1	ENSG00000227945	-2.29288	7.65e-31	1.52e-28	Negative regulation
AL121933.1	ENSG00000201807	-2.29149	0.00400806	0.00830559	Negative regulation
CLYBL-AS1	ENSG00000234303	-2.29142	0.000150783	0.000400162	Negative regulation
ZNF630-AS1	ENSG00000277541	-2.29109	1.53e-18	3e-17	Negative regulation
AC087284.1	ENSG00000273691	-2.29057	5.12e-24	2.69e-22	Negative regulation
AP002505.2	ENSG00000279275	-2.28885	2.76e-19	6.07e-18	Negative regulation
RNU6-466P	ENSG00000212526	-2.2883	3.02e-06	1.03e-05	Negative regulation
Y_RNA	ENSG00000199781	-2.2869	4.7e-05	0.000135062	Negative regulation
GJA6P	ENSG00000236187	-2.28639	0.000734383	0.00173655	Negative regulation
AC022898.1	ENSG00000259591	-2.28545	3.43e-05	0.000100463	Negative regulation
ABCC5-AS1	ENSG00000223882	-2.28545	1.64e-12	1.28e-11	Negative regulation
C5orf66-AS2	ENSG00000249647	-2.28504	7.14e-09	3.46e-08	Negative regulation
AC092343.1	ENSG00000247345	-2.28351	5.26e-15	5.83e-14	Negative regulation
RNU6-1005P	ENSG00000207248	-2.28343	1.11e-13	1.02e-12	Negative regulation
AC099489.3	ENSG00000262999	-2.28339	1.47e-14	1.53e-13	Negative regulation
CBX3P5	ENSG00000257666	-2.28329	4.88e-14	4.69e-13	Negative regulation
AL122001.1	ENSG00000225779	-2.28289	1.8e-13	1.6e-12	Negative regulation
SNRPEP9	ENSG00000214124	-2.28281	2.98e-06	1.02e-05	Negative regulation
Y_RNA	ENSG00000200120	-2.28274	4.34e-13	3.66e-12	Negative regulation
KCTD4	ENSG00000180332	-2.28139	3.46e-29	4.92e-27	Negative regulation
AL035461.1	ENSG00000231961	-2.28101	0.000383914	0.000952396	Negative regulation
AC040975.1	ENSG00000242958	-2.2808	1.82e-07	7.35e-07	Negative regulation
AC021739.3	ENSG00000259544	-2.28049	6.18e-17	9.21e-16	Negative regulation
AC022493.1	ENSG00000244630	-2.27991	9.88e-09	4.69e-08	Negative regulation
MIR1256	ENSG00000221808	-2.27844	0.00342539	0.00720107	Negative regulation
AC104316.1	ENSG00000253607	-2.27794	2.42e-17	3.87e-16	Negative regulation
AL512444.1	ENSG00000225952	-2.27791	7.82e-17	1.15e-15	Negative regulation
NDUFB4P6	ENSG00000235258	-2.27783	6.27e-17	9.34e-16	Negative regulation
HMGN2P27	ENSG00000232916	-2.27768	7.51e-23	3.11e-21	Negative regulation
AC093225.1	ENSG00000250860	-2.2776	0.000258536	0.000659961	Negative regulation
RN7SKP235	ENSG00000222594	-2.27752	9.3e-08	3.9e-07	Negative regulation
AC048380.1	ENSG00000267762	-2.27729	2.03e-05	6.16e-05	Negative regulation
GS1-279B7.1	ENSG00000261024	-2.27655	2.74e-14	2.73e-13	Negative regulation
AC027228.1	ENSG00000259474	-2.27648	4.5e-14	4.35e-13	Negative regulation
AL353748.2	ENSG00000275017	-2.27569	5.95e-25	3.69e-23	Negative regulation
AL357134.1	ENSG00000232482	-2.27563	2.02e-17	3.26e-16	Negative regulation
AC126389.1	ENSG00000240808	-2.27497	3.17e-24	1.73e-22	Negative regulation
AC027627.1	ENSG00000249084	-2.27486	1.14e-19	2.73e-18	Negative regulation
AL133445.2	ENSG00000273797	-2.27353	2.37e-27	2.34e-25	Negative regulation
Y_RNA	ENSG00000252874	-2.27352	9.95e-26	7.23e-24	Negative regulation
AC099811.1	ENSG00000236194	-2.27339	1.78e-32	4.91e-30	Negative regulation
AC010200.1	ENSG00000257803	-2.27278	1.59e-35	7.91e-33	Negative regulation
MFFP1	ENSG00000215720	-2.27276	2.11e-14	2.13e-13	Negative regulation
AC007362.1	ENSG00000225216	-2.27192	1.22e-21	4.09e-20	Negative regulation
RNU6-344P	ENSG00000252444	-2.27118	0.0100431	0.0192737	Negative regulation
AC092120.2	ENSG00000270832	-2.27047	1.06e-14	1.12e-13	Negative regulation
SNORA58	ENSG00000249020	-2.26946	1.12e-16	1.6e-15	Negative regulation
AL138880.2	ENSG00000276156	-2.26919	0.0337739	0.0576582	Negative regulation
AC108860.1	ENSG00000241003	-2.26754	1.65e-23	7.78e-22	Negative regulation
CLYBL-AS2	ENSG00000227659	-2.26596	7.95e-23	3.28e-21	Negative regulation
AC012613.2	ENSG00000253406	-2.26587	1.76e-08	8.09e-08	Negative regulation
RNVU1-31	ENSG00000270722	-2.26512	7.41e-18	1.28e-16	Negative regulation
RNY4P34	ENSG00000201649	-2.26473	0.00114736	0.00262791	Negative regulation
AC016405.1	ENSG00000253372	-2.26461	5.67e-27	5.23e-25	Negative regulation
AC097460.2	ENSG00000279098	-2.26458	8.04e-18	1.38e-16	Negative regulation
MIR181B2	ENSG00000207737	-2.26443	5.37e-08	2.33e-07	Negative regulation
AC104129.1	ENSG00000176349	-2.26355	4.4e-21	1.35e-19	Negative regulation
MIR4480	ENSG00000263584	-2.2635	0.00929206	0.0179566	Negative regulation
PDZRN3-AS1	ENSG00000239677	-2.26279	5.39e-08	2.33e-07	Negative regulation
RNU6-1282P	ENSG00000252544	-2.26276	3.67e-08	1.62e-07	Negative regulation
DUTP1	ENSG00000229048	-2.26222	8.31e-22	2.9e-20	Negative regulation
SCARNA11	ENSG00000251898	-2.26211	2.22e-08	1.01e-07	Negative regulation
FNTAP2	ENSG00000230022	-2.25935	2.86e-17	4.52e-16	Negative regulation
RNY1P10	ENSG00000200138	-2.25921	0.0039777	0.00824755	Negative regulation
AC012355.1	ENSG00000230975	-2.2592	0.00219138	0.00478018	Negative regulation
RPS29P22	ENSG00000240873	-2.25909	8.66e-08	3.64e-07	Negative regulation
AP001318.3	ENSG00000278215	-2.25837	0.0026947	0.00577719	Negative regulation
AC007319.1	ENSG00000224063	-2.25812	1e-25	7.27e-24	Negative regulation
AC018620.1	ENSG00000254273	-2.25809	8.17e-13	6.63e-12	Negative regulation
RAB5CP1	ENSG00000213731	-2.25798	4.5e-11	2.91e-10	Negative regulation
RBPMSLP	ENSG00000234159	-2.25797	2.79e-08	1.25e-07	Negative regulation
RNU6-766P	ENSG00000199348	-2.2571	0.000305495	0.000770721	Negative regulation
AL450263.2	ENSG00000229369	-2.25623	4.1e-06	1.37e-05	Negative regulation
AC100840.1	ENSG00000201071	-2.25605	7.38e-06	2.38e-05	Negative regulation
AC108729.1	ENSG00000242152	-2.25561	0.00120042	0.00274036	Negative regulation
AC104806.1	ENSG00000250030	-2.25529	3.46e-16	4.56e-15	Negative regulation
PAPPA-AS2	ENSG00000226604	-2.2549	7.78e-05	0.000216422	Negative regulation
Y_RNA	ENSG00000199567	-2.25489	0.000613202	0.00147055	Negative regulation
TVP23CP2	ENSG00000262470	-2.25425	8.59e-15	9.22e-14	Negative regulation
CYYR1-AS1	ENSG00000197934	-2.25372	2.03e-09	1.05e-08	Negative regulation
AC009032.1	ENSG00000274093	-2.25356	3.44e-31	7.49e-29	Negative regulation
RN7SL30P	ENSG00000243845	-2.25325	4.01e-07	1.55e-06	Negative regulation
MYOCD-AS1	ENSG00000227274	-2.25299	0.0028261	0.00603561	Negative regulation
RNU1-93P	ENSG00000201574	-2.25283	0.00342497	0.00720054	Negative regulation
RN7SL711P	ENSG00000276047	-2.25188	4.86e-07	1.86e-06	Negative regulation
RNU6-1143P	ENSG00000251934	-2.25119	2.22e-07	8.87e-07	Negative regulation
Z86062.1	ENSG00000220695	-2.25093	7.73e-19	1.58e-17	Negative regulation
H3P45	ENSG00000227211	-2.25017	1.12e-05	3.52e-05	Negative regulation
Y_RNA	ENSG00000238585	-2.24721	0.0243734	0.0429511	Negative regulation
AC090960.1	ENSG00000231780	-2.24585	0.0351123	0.0596729	Negative regulation
ARL4AP4	ENSG00000231395	-2.24528	6.05e-28	6.65e-26	Negative regulation
AC078883.2	ENSG00000226963	-2.24456	6.81e-28	7.39e-26	Negative regulation
AL138963.2	ENSG00000270381	-2.24437	1.03e-07	4.27e-07	Negative regulation
AC104964.2	ENSG00000261451	-2.24385	1.65e-32	4.62e-30	Negative regulation
AL662889.1	ENSG00000232184	-2.24374	0.0216653	0.0386844	Negative regulation
RNU6-1093P	ENSG00000212496	-2.2437	0.0031147	0.00659852	Negative regulation
RNU1-136P	ENSG00000206908	-2.24362	0.00699574	0.0138552	Negative regulation
AC012186.3	ENSG00000280376	-2.2435	8.75e-19	1.77e-17	Negative regulation
SSXP10	ENSG00000217330	-2.24349	6.06e-05	0.000171224	Negative regulation
SNORA63C	ENSG00000201448	-2.24316	2.2e-10	1.3e-09	Negative regulation
MIR562	ENSG00000207626	-2.24258	0.0148704	0.0275301	Negative regulation
AC122714.1	ENSG00000250749	-2.24252	3.36e-07	1.31e-06	Negative regulation
ANKRD26P4	ENSG00000229427	-2.24052	5.69e-18	1e-16	Negative regulation
RNY4P25	ENSG00000238711	-2.23993	9.52e-10	5.18e-09	Negative regulation
MIR3139	ENSG00000265623	-2.23945	0.000858512	0.00200528	Negative regulation
AC090515.5	ENSG00000259402	-2.23923	3.2e-15	3.65e-14	Negative regulation
SNRPCP4	ENSG00000264186	-2.23921	4.73e-11	3.04e-10	Negative regulation
U3	ENSG00000238297	-2.23836	6.95e-10	3.86e-09	Negative regulation
AP000907.3	ENSG00000271025	-2.23828	2.7e-08	1.21e-07	Negative regulation
FAM155A-IT1	ENSG00000227248	-2.23802	0.000266163	0.000677938	Negative regulation
AC069228.1	ENSG00000258162	-2.23792	0.00632906	0.012644	Negative regulation
AC007683.2	ENSG00000279482	-2.23659	4.73e-09	2.35e-08	Negative regulation
AL359094.1	ENSG00000223528	-2.23657	1.07e-26	9.29e-25	Negative regulation
FLJ42393	ENSG00000279891	-2.23637	1.62e-16	2.26e-15	Negative regulation
AL022238.1	ENSG00000227413	-2.2348	5.12e-20	1.29e-18	Negative regulation
AL159972.1	ENSG00000279463	-2.23452	4.89e-13	4.09e-12	Negative regulation
AC087465.1	ENSG00000259722	-2.23441	3.09e-07	1.21e-06	Negative regulation
MIR6124	ENSG00000275373	-2.23389	5.23e-13	4.35e-12	Negative regulation
MIR2355	ENSG00000253008	-2.23387	1.73e-05	5.29e-05	Negative regulation
AL133492.1	ENSG00000275139	-2.23386	2.13e-10	1.25e-09	Negative regulation
UBE2CP1	ENSG00000258648	-2.23308	4.97e-17	7.53e-16	Negative regulation
AC008592.2	ENSG00000250955	-2.23202	0.0104748	0.0200294	Negative regulation
AC007619.2	ENSG00000271370	-2.2314	1.49e-12	1.17e-11	Negative regulation
RNY3P2	ENSG00000199788	-2.2306	0.0173152	0.0315948	Negative regulation
RN7SL359P	ENSG00000244384	-2.23024	7.92e-07	2.94e-06	Negative regulation
AL356756.1	ENSG00000257120	-2.22962	0.0155714	0.0286933	Negative regulation
RNU6-724P	ENSG00000212260	-2.22895	4.53e-10	2.57e-09	Negative regulation
RN7SL321P	ENSG00000277483	-2.22873	0.00483581	0.00986922	Negative regulation
AC023271.2	ENSG00000228513	-2.22866	1.09e-24	6.51e-23	Negative regulation
RNU6-757P	ENSG00000222266	-2.22855	1.18e-14	1.25e-13	Negative regulation
AL035658.1	ENSG00000232754	-2.22835	2.74e-18	5.11e-17	Negative regulation
AL162386.2	ENSG00000234740	-2.22753	5.51e-11	3.51e-10	Negative regulation
LARGE-IT1	ENSG00000232081	-2.22711	3.16e-05	9.29e-05	Negative regulation
AC015923.1	ENSG00000233635	-2.22692	3.01e-05	8.89e-05	Negative regulation
RNU6-1128P	ENSG00000199695	-2.22521	2.54e-10	1.48e-09	Negative regulation
RNU6-742P	ENSG00000202159	-2.22299	0.000538584	0.00130316	Negative regulation
AC006435.5	ENSG00000280280	-2.2228	0.00717594	0.0141789	Negative regulation
AC011603.1	ENSG00000200309	-2.22062	1.08e-05	3.39e-05	Negative regulation
RN7SL390P	ENSG00000241785	-2.22003	6.75e-06	2.19e-05	Negative regulation
AL356575.1	ENSG00000270632	-2.21998	0.000362698	0.000904068	Negative regulation
AL136116.2	ENSG00000217495	-2.21903	4.33e-10	2.46e-09	Negative regulation
AC087632.1	ENSG00000252774	-2.21903	5.88e-06	1.93e-05	Negative regulation
RN7SL558P	ENSG00000243260	-2.21896	2e-21	6.51e-20	Negative regulation
MCUR1P1	ENSG00000262402	-2.2178	7.93e-20	1.94e-18	Negative regulation
AL390783.1	ENSG00000235020	-2.21756	3.68e-20	9.55e-19	Negative regulation
AC022929.1	ENSG00000259731	-2.21741	0.0138	0.0257393	Negative regulation
AL021068.1	ENSG00000234604	-2.2165	3.26e-27	3.11e-25	Negative regulation
AC016644.1	ENSG00000235635	-2.21595	1.02e-16	1.47e-15	Negative regulation
AL359851.1	ENSG00000260585	-2.2154	2.88e-08	1.29e-07	Negative regulation
RN7SL767P	ENSG00000241529	-2.21495	1.96e-25	1.33e-23	Negative regulation
Y_RNA	ENSG00000238490	-2.21486	0.000148691	0.000395165	Negative regulation
AL354977.2	ENSG00000237359	-2.21437	3.9e-07	1.51e-06	Negative regulation
SNORA38B	ENSG00000200394	-2.21267	8.47e-23	3.46e-21	Negative regulation
DDX18P1	ENSG00000259165	-2.21167	1.47e-32	4.27e-30	Negative regulation
RNU6-1284P	ENSG00000200571	-2.21041	0.011052	0.0210358	Negative regulation
MTND1P3	ENSG00000239648	-2.20852	4.66e-09	2.32e-08	Negative regulation
AF181450.1	ENSG00000253576	-2.20829	3.02e-05	8.93e-05	Negative regulation
AL133485.2	ENSG00000258843	-2.20807	0.00141813	0.0031948	Negative regulation
MIR553	ENSG00000207750	-2.20751	6.95e-17	1.03e-15	Negative regulation
AC025576.2	ENSG00000255817	-2.20724	2.06e-10	1.22e-09	Negative regulation
COX6CP18	ENSG00000236041	-2.20709	1.38e-05	4.28e-05	Negative regulation
AC006254.3	ENSG00000271137	-2.20641	1.41e-08	6.58e-08	Negative regulation
LINC02344	ENSG00000227911	-2.20552	4.06e-13	3.43e-12	Negative regulation
MIR3657	ENSG00000266370	-2.2054	4.31e-14	4.18e-13	Negative regulation
SNORD38C	ENSG00000207109	-2.20537	0.000651186	0.00155457	Negative regulation
RN7SL128P	ENSG00000240869	-2.20521	7.56e-31	1.52e-28	Negative regulation
AC008957.3	ENSG00000279400	-2.20513	4.8e-22	1.74e-20	Negative regulation
AL353583.1	ENSG00000279029	-2.20457	2.37e-29	3.52e-27	Negative regulation
RGS5-AS1	ENSG00000232892	-2.20433	1.23e-07	5.1e-07	Negative regulation
MARK3P1	ENSG00000271642	-2.20384	0.000176563	0.000463163	Negative regulation
AL139156.1	ENSG00000223429	-2.20196	2.66e-10	1.55e-09	Negative regulation
TRAJ21	ENSG00000211868	-2.20132	0.000507379	0.0012326	Negative regulation
GCNT1P3	ENSG00000231047	-2.20101	3.82e-11	2.49e-10	Negative regulation
AC109439.1	ENSG00000250284	-2.20085	0.000183493	0.000480179	Negative regulation
WASF3-AS1	ENSG00000237001	-2.20078	5.25e-06	1.74e-05	Negative regulation
AC004223.1	ENSG00000243423	-2.20071	1.7e-18	3.3e-17	Negative regulation
PPIAP70	ENSG00000232407	-2.19974	4.51e-16	5.83e-15	Negative regulation
AL121772.2	ENSG00000274507	-2.19868	2.08e-20	5.7e-19	Negative regulation
RNU6-653P	ENSG00000199944	-2.19787	0.00290172	0.00618583	Negative regulation
AC105150.1	ENSG00000254048	-2.19784	0.00561604	0.011322	Negative regulation
AC116903.2	ENSG00000260661	-2.19775	8.7e-23	3.54e-21	Negative regulation
AC073916.1	ENSG00000255965	-2.19754	5.03e-09	2.49e-08	Negative regulation
AC109597.2	ENSG00000261158	-2.19753	1.55e-15	1.85e-14	Negative regulation
RPL6P2	ENSG00000227056	-2.19737	2.62e-19	5.78e-18	Negative regulation
HNRNPA3P15	ENSG00000225636	-2.19577	2.16e-13	1.9e-12	Negative regulation
AC100793.1	ENSG00000239671	-2.19549	1.68e-10	1e-09	Negative regulation
ADAMTS9-AS1	ENSG00000241158	-2.19417	8.67e-38	5.81e-35	Negative regulation
AC135507.2	ENSG00000275607	-2.19379	1.05e-05	3.32e-05	Negative regulation
AC092427.1	ENSG00000224593	-2.19359	9.8e-07	3.59e-06	Negative regulation
AC104126.1	ENSG00000251076	-2.19332	0.000480676	0.00117326	Negative regulation
PPP1R11P2	ENSG00000231765	-2.19331	1.38e-08	6.43e-08	Negative regulation
AC008871.1	ENSG00000250383	-2.19328	0.00644654	0.0128623	Negative regulation
WWOX-AS1	ENSG00000260969	-2.19288	1.56e-06	5.57e-06	Negative regulation
SEC24AP1	ENSG00000267361	-2.19239	8.42e-10	4.62e-09	Negative regulation
RNU2-36P	ENSG00000222293	-2.1923	0.0226038	0.0401875	Negative regulation
SNORD13E	ENSG00000238311	-2.19213	4.22e-09	2.11e-08	Negative regulation
Y_RNA	ENSG00000200506	-2.19148	2.37e-05	7.11e-05	Negative regulation
AC092608.2	ENSG00000278880	-2.19035	0.0492122	0.0806539	Negative regulation
AC104819.1	ENSG00000249012	-2.18975	4.54e-29	6.2e-27	Negative regulation
AC022960.1	ENSG00000263924	-2.18908	2.64e-16	3.54e-15	Negative regulation
Y_RNA	ENSG00000206734	-2.1883	0.000786808	0.0018504	Negative regulation
AC022400.2	ENSG00000229990	-2.18667	3.95e-24	2.12e-22	Negative regulation
SNORD9	ENSG00000199436	-2.18568	1.71e-20	4.77e-19	Negative regulation
BNIP3P42	ENSG00000223974	-2.18447	3.47e-15	3.95e-14	Negative regulation
RPL27P12	ENSG00000239215	-2.1838	1.55e-05	4.77e-05	Negative regulation
AC103769.1	ENSG00000253475	-2.18346	3.57e-14	3.5e-13	Negative regulation
RPEP3	ENSG00000230833	-2.18287	9.04e-08	3.79e-07	Negative regulation
AC015726.3	ENSG00000279251	-2.18267	0.000152527	0.00040441	Negative regulation
FBXO36-IT1	ENSG00000231534	-2.18252	0.000153417	0.000406565	Negative regulation
PLET1	ENSG00000188771	-2.18179	1.11e-10	6.81e-10	Negative regulation
MTND1P9	ENSG00000228995	-2.18167	7.67e-14	7.18e-13	Negative regulation
RN7SKP47	ENSG00000202217	-2.17702	0.0141303	0.0262903	Negative regulation
AL353692.1	ENSG00000199630	-2.17696	2.53e-08	1.14e-07	Negative regulation
AC114982.1	ENSG00000240436	-2.17642	5.86e-11	3.72e-10	Negative regulation
AC004986.1	ENSG00000227573	-2.1762	2.74e-05	8.15e-05	Negative regulation
CYP2U1-AS1	ENSG00000245293	-2.17481	9.84e-31	1.88e-28	Negative regulation
RNA5SP493	ENSG00000200985	-2.17472	4.93e-07	1.88e-06	Negative regulation
SHANK2-AS2	ENSG00000236262	-2.17323	1.06e-12	8.5e-12	Negative regulation
RN7SL375P	ENSG00000265745	-2.17321	0.00581065	0.0116847	Negative regulation
Y_RNA	ENSG00000207092	-2.17306	0.00260774	0.00560557	Negative regulation
AL445465.2	ENSG00000238156	-2.17286	0.0015083	0.00338534	Negative regulation
RNA5SP160	ENSG00000201736	-2.17158	1.31e-10	7.94e-10	Negative regulation
Y_RNA	ENSG00000201217	-2.17123	2.41e-20	6.46e-19	Negative regulation
AC004884.2	ENSG00000242154	-2.17117	5.11e-30	8.62e-28	Negative regulation
AL021937.3	ENSG00000234626	-2.16987	0.000122199	0.000329821	Negative regulation
MTND2P26	ENSG00000254565	-2.1696	0.00928678	0.017948	Negative regulation
MIR3619	ENSG00000266533	-2.16935	7.09e-07	2.65e-06	Negative regulation
AC010609.1	ENSG00000253980	-2.16788	0.000174705	0.000458688	Negative regulation
AC091057.2	ENSG00000206846	-2.16668	1.59e-14	1.64e-13	Negative regulation
RNU6-79P	ENSG00000199381	-2.16637	0.0099519	0.0191092	Negative regulation
AC087501.1	ENSG00000225751	-2.16621	1.49e-15	1.79e-14	Negative regulation
RN7SL288P	ENSG00000240767	-2.16594	0.00885472	0.0171759	Negative regulation
MEIS1-AS2	ENSG00000230749	-2.16574	4.24e-14	4.12e-13	Negative regulation
AC104164.1	ENSG00000225673	-2.16551	7.44e-09	3.6e-08	Negative regulation
SNORA75	ENSG00000212440	-2.16527	1.22e-13	1.11e-12	Negative regulation
JTBP1	ENSG00000233603	-2.16521	1.04e-07	4.31e-07	Negative regulation
AP002892.1	ENSG00000255672	-2.16499	0.000494765	0.00120459	Negative regulation
RN7SL302P	ENSG00000241246	-2.16493	0.00521363	0.010573	Negative regulation
NAV2-AS5	ENSG00000255043	-2.163	0.000574014	0.00138254	Negative regulation
RN7SL174P	ENSG00000243333	-2.16077	0.00404015	0.0083684	Negative regulation
AP000654.1	ENSG00000269895	-2.15928	7.69e-17	1.13e-15	Negative regulation
AC007255.2	ENSG00000270196	-2.15927	5.75e-13	4.76e-12	Negative regulation
RNVU1-15	ENSG00000207205	-2.15821	1.54e-18	3.02e-17	Negative regulation
AC096732.1	ENSG00000226655	-2.1576	0.0382289	0.0643656	Negative regulation
BNIP3P40	ENSG00000268058	-2.15739	5.68e-17	8.53e-16	Negative regulation
RNU1-28P	ENSG00000206588	-2.15726	0.0151926	0.0280648	Negative regulation
RNU6-425P	ENSG00000206604	-2.15647	0.0419469	0.0699502	Negative regulation
AL136310.1	ENSG00000220506	-2.15583	3.87e-22	1.43e-20	Negative regulation
AC010746.1	ENSG00000202434	-2.15573	3.09e-11	2.05e-10	Negative regulation
AC005522.1	ENSG00000250614	-2.154	1.06e-20	3.05e-19	Negative regulation
RNU6-396P	ENSG00000202239	-2.15397	0.0104538	0.0199911	Negative regulation
AL133481.1	ENSG00000235426	-2.15385	3.93e-07	1.52e-06	Negative regulation
AC018462.1	ENSG00000229839	-2.15319	1.75e-38	1.3e-35	Negative regulation
AC005741.1	ENSG00000249418	-2.15263	0.0150913	0.027895	Negative regulation
TRIM36-IT1	ENSG00000250472	-2.15236	4.2e-09	2.1e-08	Negative regulation
H3P31	ENSG00000232466	-2.15203	1.75e-11	1.19e-10	Negative regulation
RNA5SP305	ENSG00000199535	-2.15089	0.000506635	0.00123093	Negative regulation
RNY3P12	ENSG00000202297	-2.15028	0.00209713	0.00459146	Negative regulation
OR6A2	ENSG00000184933	-2.15025	4.4e-09	2.19e-08	Negative regulation
ANKRD49P2	ENSG00000225349	-2.14969	4.71e-07	1.8e-06	Negative regulation
AC007551.2	ENSG00000274328	-2.14949	3.9e-06	1.31e-05	Negative regulation
AC011676.2	ENSG00000254019	-2.14882	2.63e-15	3.05e-14	Negative regulation
AC064799.2	ENSG00000260586	-2.14814	2.06e-08	9.4e-08	Negative regulation
RPL19P14	ENSG00000240870	-2.14794	7.27e-09	3.52e-08	Negative regulation
SNORA73	ENSG00000199977	-2.14774	1.56e-05	4.8e-05	Negative regulation
AC024619.3	ENSG00000263709	-2.14678	3.23e-08	1.44e-07	Negative regulation
AC096775.1	ENSG00000237551	-2.14672	1.96e-10	1.16e-09	Negative regulation
RNU4-59P	ENSG00000201317	-2.14646	0.0216686	0.0386887	Negative regulation
RBISP2	ENSG00000271378	-2.14601	0.000123216	0.000332396	Negative regulation
AC134669.1	ENSG00000265118	-2.14493	2.9e-19	6.33e-18	Negative regulation
AC020661.3	ENSG00000259617	-2.14487	4.29e-20	1.1e-18	Negative regulation
AC023481.1	ENSG00000231401	-2.14477	1.07e-09	5.81e-09	Negative regulation
AC104462.2	ENSG00000238224	-2.14398	0.000478792	0.00116887	Negative regulation
AL513122.1	ENSG00000214651	-2.14357	5.63e-10	3.16e-09	Negative regulation
AP002392.1	ENSG00000256098	-2.14332	0.0117169	0.0221793	Negative regulation
AC008883.1	ENSG00000248758	-2.14292	7.13e-11	4.47e-10	Negative regulation
AL355483.2	ENSG00000232762	-2.14258	2.38e-13	2.08e-12	Negative regulation
AC145146.1	ENSG00000249295	-2.14172	2.05e-13	1.81e-12	Negative regulation
AL078645.1	ENSG00000230470	-2.14109	2.16e-10	1.27e-09	Negative regulation
RN7SKP230	ENSG00000202512	-2.14045	9.37e-12	6.64e-11	Negative regulation
QTRT1P1	ENSG00000270524	-2.14032	2.33e-05	7.01e-05	Negative regulation
GAPDHP39	ENSG00000239207	-2.13979	2.64e-17	4.2e-16	Negative regulation
AL512637.1	ENSG00000215796	-2.13635	1.68e-21	5.52e-20	Negative regulation
SCARNA14	ENSG00000252712	-2.13548	3.71e-05	0.000108123	Negative regulation
AC087439.1	ENSG00000253358	-2.13503	0.00121609	0.00277389	Negative regulation
TDGF1P5	ENSG00000254274	-2.13435	5.85e-23	2.5e-21	Negative regulation
AC020704.1	ENSG00000259403	-2.13424	0.00115406	0.00264138	Negative regulation
RN7SL342P	ENSG00000239398	-2.13409	0.00335267	0.00705769	Negative regulation
SMAD1-AS1	ENSG00000250902	-2.13359	0.00070194	0.00166622	Negative regulation
MIR624	ENSG00000207952	-2.13355	0.000139475	0.000372566	Negative regulation
RNY4P17	ENSG00000201818	-2.13119	3.71e-07	1.44e-06	Negative regulation
HSPE1P25	ENSG00000232015	-2.1311	9.74e-10	5.29e-09	Negative regulation
RN7SL681P	ENSG00000240966	-2.13102	3.73e-06	1.26e-05	Negative regulation
Y_RNA	ENSG00000201047	-2.13076	0.0108899	0.0207567	Negative regulation
MIR4473	ENSG00000263790	-2.13014	0.000729243	0.0017255	Negative regulation
AC092436.3	ENSG00000250541	-2.12981	4.29e-22	1.56e-20	Negative regulation
RNU6-1201P	ENSG00000206954	-2.12922	7.43e-05	0.000207159	Negative regulation
CYP51A1P3	ENSG00000215223	-2.1281	4.85e-09	2.41e-08	Negative regulation
RPS26P18	ENSG00000229087	-2.12716	9.8e-06	3.11e-05	Negative regulation
RNU6-1141P	ENSG00000201390	-2.12715	0.0320316	0.0549975	Negative regulation
AC048334.1	ENSG00000242308	-2.1271	3.84e-06	1.29e-05	Negative regulation
RPL21P30	ENSG00000235937	-2.12626	1.43e-19	3.32e-18	Negative regulation
ARHGAP15-AS1	ENSG00000231758	-2.12625	1.55e-08	7.17e-08	Negative regulation
AC106801.1	ENSG00000253519	-2.12617	2.1e-18	4e-17	Negative regulation
AC091044.1	ENSG00000267196	-2.1257	1.83e-16	2.53e-15	Negative regulation
AL139147.1	ENSG00000248458	-2.12499	1.09e-21	3.7e-20	Negative regulation
AL592437.2	ENSG00000232486	-2.12494	2.32e-14	2.34e-13	Negative regulation
AC027544.2	ENSG00000256588	-2.12438	7.38e-26	5.48e-24	Negative regulation
AC006270.1	ENSG00000264513	-2.12416	1.02e-10	6.27e-10	Negative regulation
AC008953.1	ENSG00000242602	-2.12399	1.06e-16	1.52e-15	Negative regulation
GPC6-AS1	ENSG00000236520	-2.12375	0.00190993	0.00420999	Negative regulation
MRPS33P2	ENSG00000249649	-2.12358	5.03e-05	0.000143801	Negative regulation
Y_RNA	ENSG00000202310	-2.12313	1.06e-06	3.87e-06	Negative regulation
AC016954.1	ENSG00000258134	-2.12307	1.24e-08	5.84e-08	Negative regulation
FSHR	ENSG00000170820	-2.1228	1.89e-05	5.73e-05	Negative regulation
PDE4B-AS1	ENSG00000227466	-2.12199	0.0150553	0.0278383	Negative regulation
AC109446.4	ENSG00000279490	-2.12167	1.83e-14	1.87e-13	Negative regulation
AC092881.1	ENSG00000279530	-2.11783	1.58e-29	2.41e-27	Negative regulation
FGF14-IT1	ENSG00000243319	-2.11762	6.25e-07	2.35e-06	Negative regulation
AC090617.8	ENSG00000279562	-2.11705	9.73e-07	3.56e-06	Negative regulation
AC067852.4	ENSG00000280183	-2.11694	7.62e-20	1.87e-18	Negative regulation
TVP23CP1	ENSG00000223584	-2.11688	3.11e-05	9.17e-05	Negative regulation
MIR3684	ENSG00000265213	-2.11666	0.0168192	0.0307657	Negative regulation
RPL17P40	ENSG00000241067	-2.1166	4.63e-10	2.63e-09	Negative regulation
AL139193.2	ENSG00000258716	-2.1166	0.000203751	0.000529418	Negative regulation
AC117834.1	ENSG00000253197	-2.11656	5.03e-20	1.27e-18	Negative regulation
RNU4-9P	ENSG00000201821	-2.11637	0.0145935	0.0270601	Negative regulation
NCKAP5-AS1	ENSG00000233729	-2.11609	5.57e-05	0.00015804	Negative regulation
RN7SKP240	ENSG00000222515	-2.11557	8.89e-05	0.000245058	Negative regulation
COX6CP17	ENSG00000235141	-2.11465	0.00457199	0.00937295	Negative regulation
AC022395.1	ENSG00000231104	-2.1146	1.06e-26	9.29e-25	Negative regulation
AC002542.1	ENSG00000227532	-2.11331	0.00110531	0.00253876	Negative regulation
AMMECR1-IT1	ENSG00000224142	-2.11317	2.21e-05	6.66e-05	Negative regulation
AC097716.1	ENSG00000249678	-2.11292	0.00124182	0.00282721	Negative regulation
RNU6-1102P	ENSG00000251958	-2.11249	0.0185565	0.0336388	Negative regulation
AL357093.2	ENSG00000258752	-2.11172	3.14e-22	1.16e-20	Negative regulation
CDC42-IT1	ENSG00000230068	-2.11101	2.16e-25	1.45e-23	Negative regulation
WWC2-AS1	ENSG00000251128	-2.11025	0.000133404	0.000357844	Negative regulation
SNORD15B	ENSG00000207445	-2.11016	3.76e-38	2.69e-35	Negative regulation
AC008269.2	ENSG00000260171	-2.10996	6.72e-07	2.52e-06	Negative regulation
TMPRSS11A	ENSG00000187054	-2.1096	1.06e-06	3.85e-06	Negative regulation
Metazoa_SRP	ENSG00000273710	-2.10941	0.00188471	0.00415851	Negative regulation
AP005131.1	ENSG00000267136	-2.10915	3.08e-26	2.45e-24	Negative regulation
AC005912.2	ENSG00000275850	-2.10873	1.83e-14	1.87e-13	Negative regulation
PRICKLE2-AS2	ENSG00000241101	-2.10716	4.81e-05	0.000137967	Negative regulation
MIR548T	ENSG00000221296	-2.10625	0.00391883	0.00813587	Negative regulation
RN7SL493P	ENSG00000266439	-2.10612	0.000801973	0.00188281	Negative regulation
RN7SL20P	ENSG00000242251	-2.10564	0.000385583	0.000956142	Negative regulation
GPR79	ENSG00000232374	-2.10453	4.32e-07	1.66e-06	Negative regulation
PDC	ENSG00000116703	-2.10403	1.03e-20	2.97e-19	Negative regulation
MIR5690	ENSG00000265527	-2.10376	2.27e-05	6.84e-05	Negative regulation
MIR5009	ENSG00000264796	-2.10348	1.17e-06	4.23e-06	Negative regulation
FTLP6	ENSG00000254984	-2.10315	1.38e-10	8.29e-10	Negative regulation
RN7SL5P	ENSG00000265735	-2.10122	3.04e-29	4.36e-27	Negative regulation
IMMP1LP1	ENSG00000270269	-2.10111	1.62e-21	5.33e-20	Negative regulation
BX322635.1	ENSG00000270497	-2.10072	4.54e-10	2.58e-09	Negative regulation
AL359922.3	ENSG00000279670	-2.10027	3.69e-32	9.26e-30	Negative regulation
RNU6-260P	ENSG00000206819	-2.09946	0.0133742	0.0250158	Negative regulation
Y_RNA	ENSG00000200261	-2.09943	1.6e-08	7.42e-08	Negative regulation
MIR3134	ENSG00000264354	-2.09839	0.0010846	0.00249417	Negative regulation
RPL7P14	ENSG00000232994	-2.09823	1.58e-11	1.08e-10	Negative regulation
RNU6-1340P	ENSG00000207167	-2.09818	1.47e-05	4.53e-05	Negative regulation
MACC1-AS1	ENSG00000228598	-2.09756	4.27e-20	1.09e-18	Negative regulation
RPL12P24	ENSG00000243601	-2.09731	6.92e-05	0.000193837	Negative regulation
AC009228.2	ENSG00000251805	-2.09718	0.0074439	0.0146562	Negative regulation
AC118658.1	ENSG00000278022	-2.09686	1.94e-17	3.15e-16	Negative regulation
RN7SKP64	ENSG00000253015	-2.09681	7.5e-06	2.42e-05	Negative regulation
AC011239.1	ENSG00000224361	-2.09612	2.56e-05	7.65e-05	Negative regulation
MIR544B	ENSG00000265981	-2.09607	2.73e-12	2.07e-11	Negative regulation
AC083806.2	ENSG00000274554	-2.09576	1.93e-36	1.1e-33	Negative regulation
LINC01362	ENSG00000230817	-2.09537	1.37e-09	7.29e-09	Negative regulation
MIR4762	ENSG00000264160	-2.09403	0.0195133	0.0351753	Negative regulation
AC025211.1	ENSG00000264458	-2.09318	3.53e-18	6.46e-17	Negative regulation
SNORD58	ENSG00000212615	-2.09274	0.000178642	0.00046824	Negative regulation
AC011471.2	ENSG00000267563	-2.09258	1.44e-08	6.72e-08	Negative regulation
AC111170.1	ENSG00000200651	-2.09198	1.69e-13	1.51e-12	Negative regulation
C1orf195	ENSG00000204464	-2.09166	1.53e-25	1.06e-23	Negative regulation
AC090970.1	ENSG00000259398	-2.09122	1.59e-17	2.6e-16	Negative regulation
RNU2-63P	ENSG00000222724	-2.09116	8.65e-18	1.47e-16	Negative regulation
FBXW7-AS1	ENSG00000270751	-2.09109	8.26e-14	7.7e-13	Negative regulation
AL669841.1	ENSG00000233021	-2.09093	0.00314176	0.00665086	Negative regulation
AL035090.1	ENSG00000225832	-2.0905	8.23e-06	2.64e-05	Negative regulation
RNU2-64P	ENSG00000223247	-2.08867	0.00112988	0.00259081	Negative regulation
AC020550.1	ENSG00000231699	-2.0886	9.23e-13	7.44e-12	Negative regulation
AC002366.1	ENSG00000232392	-2.08831	7.8e-05	0.000216713	Negative regulation
AP001993.1	ENSG00000255087	-2.08792	0.0235409	0.041672	Negative regulation
RN7SKP115	ENSG00000200047	-2.08691	0.0432206	0.0718358	Negative regulation
AC011379.1	ENSG00000250069	-2.08662	1.37e-26	1.16e-24	Negative regulation
GTF3AP2	ENSG00000258966	-2.08652	0.0113689	0.0215855	Negative regulation
AL139294.1	ENSG00000229294	-2.08605	1.66e-05	5.09e-05	Negative regulation
AC008474.1	ENSG00000267557	-2.08596	4.81e-08	2.09e-07	Negative regulation
AL109923.1	ENSG00000277558	-2.08536	4.19e-17	6.43e-16	Negative regulation
AC091814.1	ENSG00000255882	-2.08495	5.69e-05	0.000161458	Negative regulation
BCL2L1-AS1	ENSG00000236559	-2.08489	3.15e-27	3.02e-25	Negative regulation
H3C11	ENSG00000275379	-2.08472	1.01e-18	2.03e-17	Negative regulation
AC027455.1	ENSG00000262708	-2.08437	3.99e-09	2e-08	Negative regulation
MIR4474	ENSG00000264941	-2.08368	0.00122334	0.0027886	Negative regulation
AC010632.2	ENSG00000267672	-2.08337	2.36e-18	4.44e-17	Negative regulation
NUDT19P4	ENSG00000270900	-2.08216	0.0352256	0.0598437	Negative regulation
Y_RNA	ENSG00000202470	-2.08081	0.000343177	0.000858757	Negative regulation
RNA5SP195	ENSG00000199545	-2.08051	1.98e-10	1.17e-09	Negative regulation
AC024451.1	ENSG00000251354	-2.08029	1.2e-19	2.85e-18	Negative regulation
AC021231.1	ENSG00000259336	-2.07902	6.91e-15	7.52e-14	Negative regulation
RPL7P49	ENSG00000242931	-2.07883	1.46e-10	8.79e-10	Negative regulation
AC090617.2	ENSG00000236838	-2.07836	2.36e-07	9.4e-07	Negative regulation
Y_RNA	ENSG00000201724	-2.07805	1.89e-11	1.28e-10	Negative regulation
SMAD5-AS1	ENSG00000164621	-2.07773	1.38e-26	1.17e-24	Negative regulation
AF213884.1	ENSG00000241981	-2.07612	2.17e-07	8.68e-07	Negative regulation
AC090950.2	ENSG00000279465	-2.07596	8.08e-14	7.54e-13	Negative regulation
H3P25	ENSG00000275506	-2.07545	4.92e-23	2.13e-21	Negative regulation
AL035448.1	ENSG00000236526	-2.07505	9.19e-31	1.79e-28	Negative regulation
PZP	ENSG00000126838	-2.07501	8.56e-34	3.28e-31	Negative regulation
AC023051.2	ENSG00000256640	-2.07486	0.000229345	0.000591188	Negative regulation
AC092809.1	ENSG00000229742	-2.07469	3.28e-09	1.66e-08	Negative regulation
AL354726.1	ENSG00000236896	-2.07458	4.69e-28	5.29e-26	Negative regulation
AL162385.2	ENSG00000231521	-2.0744	3.24e-18	5.96e-17	Negative regulation
RNU7-41P	ENSG00000251726	-2.0735	0.000322296	0.000809913	Negative regulation
RPS20P20	ENSG00000241942	-2.07248	0.0322408	0.0553207	Negative regulation
AC133473.1	ENSG00000236489	-2.07244	1.92e-18	3.68e-17	Negative regulation
AC090337.1	ENSG00000264705	-2.07243	8.74e-18	1.48e-16	Negative regulation
AP000577.2	ENSG00000280269	-2.07225	5.09e-28	5.7e-26	Negative regulation
AF117829.2	ENSG00000275103	-2.0714	0.000317831	0.000799503	Negative regulation
[truncated: 3,642 more rows]

## Sheet: Table S6.  IP-MS
Table S6. HPCAL1-interacting proteins identified by IP-MS
Accession	Protein FDR Confidence: Combined	Gene Symbol	Sum PEP Score	Coverage [%]
O00303	High	EIF3F	18.543	19
P12429	High	ANXA3	4.399	11
P14923	High	JUP	18.233	15
Q8NDX5	High	PHC3	3.031	2
Q9BQE3	High	TUBA1C	144.15	52
Q10570	High	CPSF1	73.21	20
P54886	High	ALDH18A1	1.748	1
P35268	High	RPL22	6.287	19
Q9Y6J9	High	TAF6L	4.757	4
Q9H4P4	High	RNF41	3.881	11
Q96I24	High	FUBP3	3.446	2
P50993	High	ATP1A2	2.793	1
Q9NX58	High	LYAR	2.599	4
Q96IU2	High	ZBED3	2.165	6
O94842	High	TOX4	5.637	6
O75955	High	FLOT1	26.466	24
Q8WXX7	High	AUTS2	5.1	2
Q9ULW0	High	TPX2	2.514	3
Q96FN4	High	CPNE2	3.658	3
Q9UN86	High	G3BP2	1.47	3
Q02413	High	DSG1	11.032	6
Q9NYL9	High	TMOD3	2.191	5
P12956	High	XRCC6	1.91	2
Q5T280	High	SPOUT1	13.592	10
Q15154	High	PCM1	17.51	3
P01859	High	IGHG2	2.661	7
Q86V81	High	ALYREF	4.22	17
P36402	High	TCF7	3.256	3
P35222	High	CTNNB1	1.683	1
O60333	High	KIF1B	16.528	3
Q04695	High	KRT17	49.851	21
P11166	High	SLC2A1	1.734	2
Q14126	High	DSG2	33.535	11
P40227	High	CCT6A	2.037	2
Q5W0B1	High	OBI1	17.106	10
Q9H7H0	High	METTL17	1.599	2
Q12815	High	TROAP	8.741	4
Q9BX40	High	LSM14B	1.621	3
Q8WWK9	High	CKAP2	2.75	2
P35613	High	BSG	2.779	2
Q86XZ4	High	SPATS2	21.958	18
Q562R1	High	ACTBL2	40.509	24
Q6IQ49	High	SDE2	3.836	4
Q14244	High	MAP7	4.199	3
Q14160	High	SCRIB	3.124	1
Q9Y4I1	High	MYO5A	9.46	2
Q9Y5X1	High	SNX9	11.453	7
P49790	High	NUP153	4.526	1
Q8N1N4	High	KRT78	5.936	4
P62873	High	GNB1	7.272	9
O96019	High	ACTL6A	5.96	6
Q9BX10	High	GTPBP2	14.415	7
P08133	High	ANXA6	231.359	61
Q15645	High	TRIP13	3.981	2
Q9C0D7	High	ZC3H12C	1.513	2
Q13615	High	MTMR3	1.762	1
Q9BW19	High	KIFC1	1.592	2
Q08380	High	LGALS3BP	8.369	9
Q8NDT2	High	RBM15B	2.652	2
Q8IYS0	High	GRAMD1C	1.681	4
O95831	High	AIFM1	6.955	7
Q5SW79	High	CEP170	11.206	3
Q96N67	High	DOCK7	4.233	1
P04083	High	ANXA1	1.81	4
Q9UI10	High	EIF2B4	3.62	3
Q2M2I5	High	KRT24	10.257	6
O75122	High	CLASP2	16.667	7
P06239	High	LCK	4.251	4
P36957	High	DLST	2.063	2
Q16531	High	DDB1	25.989	11
Q5JTH9	High	RRP12	2.931	2
P08754	High	GNAI3	22.256	18
Q9Y5B8	High	NME7	1.549	2
P50995	High	ANXA11	84.322	45
P06396	High	GSN	15.868	8
Q9UKV8	High	AGO2	10.434	4
O75131	High	CPNE3	49.008	28
Q96II8	High	LRCH3	1.617	2
O00203	High	AP3B1	2.947	1
O15037	High	KHNYN	7.215	5
O14744	High	PRMT5	4.037	6
Q6NZY4	High	ZCCHC8	20.352	18
P04792	High	HSPB1	2.849	5
Q9Y580	High	RBM7	7.198	9
Q8IXB1	High	DNAJC10	3.139	1
P53007	High	SLC25A1	2.32	4
P57088	High	TMEM33	3.863	5
Q13823	High	GNL2	1.591	1
P57678	High	GEMIN4	1.606	1
P61601	High	NCALD	51.277	22
Q9C073	High	FAM117A	3.102	5
P52701	High	MSH6	3.616	2
O94832	High	MYO1D	70.091	21
Q00610	High	CLTC	60.794	14
P27708	High	CAD	13.968	3
Q7L2E3	High	DHX30	6.452	3
O43795	High	MYO1B	73.058	22
Q6PKG0	High	LARP1	7.605	3
Q53ET0	High	CRTC2	6.68	13
P04350	High	TUBB4A	144.59	56
Q7Z460	High	CLASP1	4.764	2
Q6W2J9	High	BCOR	1.795	1
Q92797	High	SYMPK	8.899	5
Q9H2F9	High	CCDC68	1.52	4
Q16659	High	MAPK6	1.483	1
O14974	High	PPP1R12A	2.722	1
Q8WXF1	High	PSPC1	9.556	8
Q99496	High	RNF2	10.735	8
Q92922	High	SMARCC1	3.783	1
Q9C0F1	High	CEP44	4.858	5
P08195	High	SLC3A2	1.986	2
P60842	High	EIF4A1	2.969	2
Q15459	High	SF3A1	2.262	1
Q12968	High	NFATC3	14.745	7
P01137	High	TGFB1	2.081	3
P04049	High	RAF1	1.687	2
P20073	High	ANXA7	43.649	26
O14924	High	RGS12	2.19	1
P35250	High	RFC2	1.508	3
O60264	High	SMARCA5	3.315	1
P40939	High	HADHA	4.219	4
P35523	High	CLCN1	1.368	2
Q14493	High	SLBP	2.072	3
Q9BPW8	High	NIPSNAP1	2.9	3
P55316	High	FOXG1	9.085	10
Q14254	High	FLOT2	13.294	13
Q9GZR7	High	DDX24	3.605	4
P28340	High	POLD1	1.919	1
Q15027	High	ACAP1	4.875	2
Q6IPU0	High	CENPP	3.401	3
Q9HCB6	High	SPON1	15.775	6
Q7L3T8	High	PARS2	5.971	6
Q15436	High	SEC23A	5.626	4
Q9UBV8	High	PEF1	8.199	11
Q05519	High	SRSF11	3.305	4
P46020	High	PHKA1	1.976	3
Q92485	High	SMPDL3B	5.498	5
P48634	High	PRRC2A	32.83	10
Q96MU5	High	CD300LD-AS1	1.622	4
P55084	High	HADHB	8.313	5
P63267	High	ACTG2	88.464	30
Q9NNW5	High	WDR6	2.725	1
O00178	High	GTPBP1	3.89	2
P08758	High	ANXA5	136.834	64
O94906	High	PRPF6	3.14	2
O43143	High	DHX15	3.015	3
Q9P0L2	High	MARK1	14.301	7
O43592	High	XPOT	1.594	1
Q06587	High	RING1	10.676	6
Q96HB5	High	CCDC120	4.775	5
Q9H2U1	High	DHX36	2.439	1
Q6UUV7	High	CRTC3	3.128	2
Q5VTB9	High	RNF220	1.462	2
Q9Y2D8	High	SSX2IP	4.027	2
Q5TCX8	High	MAP3K21	2.771	1
Q8N163	High	CCAR2	5.188	5
P56179	High	DLX6	6.715	15
P04259	High	KRT6B	77.845	36
Q6NTE8	High	MRNIP	9.44	11
O76021	High	RSL1D1	3.198	9
P06753	High	TPM3	33.19	24
P85037	High	FOXK1	14.618	9
P07814	High	EPRS1	6.883	2
Q9UM54	High	MYO6	52.363	17
Q13356	High	PPIL2	3.779	3
Q08945	High	SSRP1	7.462	4
Q92616	High	GCN1	2.146	0
Q9NQX4	High	MYO5C	4.977	1
P13674	High	P4HA1	8.345	8
Q5TAP6	High	UTP14C	2.171	2
Q9UGU0	High	TCF20	3.387	1
P27348	High	YWHAQ	5.589	12
Q9BZF1	High	OSBPL8	2.393	1
P62910	High	RPL32	5.799	10
Q9BXF3	High	CECR2	9.537	7
P05387	High	RPLP2	4.918	10
P07948	High	LYN	2.935	5
P53985	High	SLC16A1	2.061	4
Q8N2S1	High	LTBP4	1.902	1
O15226	High	NKRF	1.989	4
A3KMH1	High	VWA8	24.432	6
Q96PY6	High	NEK1	5.116	3
O75581	High	LRP6	1.544	1
Q12962	High	TAF10	3.845	11
P63096	High	GNAI1	6.222	6
Q8N680	High	ZBTB2	16.715	9
Q9Y4F3	High	MARF1	2.643	1
P16989	High	YBX3	12.859	13
Q93075	High	TATDN2	5.226	3
P07951	High	TPM2	28.541	19
P47756	High	CAPZB	2.737	4
P14649	High	MYL6B	6.243	14
Q969G3	High	SMARCE1	4.47	3
P42166	High	TMPO	12.903	6
P09525	High	ANXA4	28.985	34
P09661	High	SNRPA1	1.675	10
Q8WYA0	High	IFT81	1.435	1
Q9Y2T2	High	AP3M1	5.332	8
Q9Y6M1	High	IGF2BP2	9.039	5
Q9BQG0	High	MYBBP1A	5.205	2
P35749	High	MYH11	66.384	8
P33992	High	MCM5	1.802	2
P78527	High	PRKDC	40.158	4
Q15438	High	CYTH1	4.953	4
Q9H089	High	LSG1	4.103	3
P04899	High	GNAI2	11.769	13
A5YKK6	High	CNOT1	2.324	0
O43491	High	EPB41L2	4.599	3
Q8TEW0	High	PARD3	7.871	3
P07355	High	ANXA2	120.293	64
P24278	High	ZBTB25	2.505	3
P01024	High	C3	5.269	2
Q9NR50	High	EIF2B3	1.76	2
A5PL33	High	KRBA1	1.484	1
P37235	High	HPCAL1	151.808	65
Q99829	High	CPNE1	9.436	9
P38606	High	ATP6V1A	4.742	4
Q02978	High	SLC25A11	2.677	3
O43734	High	TRAF3IP2	1.964	2
Q14008	High	CKAP5	47.859	9
P41252	High	IARS1	2.654	1
Q8IWA6	High	CCDC60	1.486	6
P35579	High	MYH9	757.746	58
Q86YQ8	High	CPNE8	22.121	19
Q7Z406	High	MYH14	63.699	9
Q99700	High	ATXN2	11.974	4
Q96JB3	High	HIC2	6.01	3
Q09666	High	AHNAK	6.152	1
Q9UPN4	High	CEP131	7.91	3
O00411	High	POLRMT	2.453	1
Q8NHQ9	High	DDX55	2.272	1
Q15393	High	SF3B3	8.976	3
Q96D09	High	GPRASP2	1.81	1
P08174	High	CD55	1.372	2
Q7L014	High	DDX46	1.788	1
Q6P1L5	Medium	FAM117B	0.973	2
Q9NV39	Medium	PRR34	0.98	5
Q16650	Medium	TBR1	1.039	2
Q8TES7	Medium	FBF1	1.186	1
O00408	Medium	PDE2A	1.036	4
P49005	Medium	POLD2	1.13	3
Q9BQ39	Medium	DDX50	1.072	3
Q8IVL1	Medium	NAV2	0.965	2
Q9Y4C4	Medium	MFHAS1	1.064	1
Q02809	Medium	PLOD1	0.999	1
Q8N3Y1	Medium	FBXW8	1.003	3
P05198	Medium	EIF2S1	1.024	3
Q6IQ19	Medium	CCSAP	1.227	15
O95819	Medium	MAP4K4	1.199	1
P49368	Medium	CCT3	1.209	1
Q9UBP9	Medium	GULP1	1.009	3
O60832	Medium	DKC1	1.135	4
Q9NYF3	Medium	FAM53C	1.133	2
Q8WUM4	Medium	PDCD6IP	1.053	1
Q6UVY6	Medium	MOXD1	1.078	2
O00743	Medium	PPP6C	1.092	3
P0DP04	Medium	IGHV3-43D	1.001	6
Q9UHB9	Medium	SRP68	1.299	5
Q96EK4	Medium	THAP11	1.332	3
P14210	Medium	HGF	1.15	1
Q9HBE1	Medium	PATZ1	1.014	1
Q14444	Medium	CAPRIN1	0.995	1
Q8NDH2	Medium	CCDC168	0.999	0
O75533	Medium	SF3B1	1.001	0
Q96LB3	Medium	IFT74	1.309	1
P51114	Medium	FXR1	1.017	1
O95785	Medium	WIZ	1.066	1
P56537	Medium	EIF6	0.967	4
Q4VCS5	Medium	AMOT	0.983	1
